# Supplementary material for: Cancer-associated fibroblast-derived acetate promotes pancreatic cancer development by altering polyamine metabolism via the ACSS2–SP1–SAT1 axis
Source: Nat Cell Biol. 2024 Mar 1;26(4):613–27. doi: 10.1038/s41556-024-01372-4 (PMC11021164; doi:10.1038/s41556-024-01372-4)
Supplement: Supplementary file 2 — List of siRNAs used in the Study [file 41556_2024_1372_MOESM2_ESM.xlsx]

## Sheet: Sheet1
Supplementary Table 1: List of siRNAs used in the Study
siRNA	Catalog number
Control siRNA	D-001810-10-05
ACSS2	L-010396-00-0005
SP1	L-026959-00-0005
