# Supplementary material for: Cancer-associated fibroblast-derived acetate promotes pancreatic cancer development by altering polyamine metabolism via the ACSS2–SP1–SAT1 axis
Source: Nat Cell Biol. 2024 Mar 1;26(4):613–27. doi: 10.1038/s41556-024-01372-4 (PMC11021164; doi:10.1038/s41556-024-01372-4)
Supplement: Supplementary file 3 — List of primers used in the Study [file 41556_2024_1372_MOESM3_ESM.xlsx]

## Sheet: Sheet1
Supplementary Table 2: List of Primers used in the study.
Sl. No.	Gene	Primer		Sequence (5’ – 3’)
1	Acss2	Forward	Mouse	AAACACGCTCAGGGAAAATCA
2	Acss2	Reverse		ACCGTAGATGTATCCCCCAGG
3	18SrRNA	Forward	Human	GAGGATGAGGTGGAACGTGT
4	18SrRNA	Reverse		AGAAGTGACGCAGCCCTCTA
5	ACSS2	Forward	Human	AAAGGAGCAACTACCAACATCTG
6	ACSS2	Reverse		GCTGAACTGACACACTTGGAC
7	ACLY	Forward	Human	ATCGGTTCAAGTATGCTCGGG
8	ACLY	Reverse		GACCAAGTTTTCCACGACGTT
9	SP1	Forward	Human	TGGCAGCAGTACCAATGGC
10	SP1	Reverse		CCAGGTAGTCCTGTCAGAACTT
11	SAT1	Forward	Human	ACCCGTGGATTGGCAAGTTAT
12	SAT1	Reverse		TGCAACCTGGCTTAGATTCTTC
13	SREBF1	Forward	Human	CTCAGATACCACCAGCGTCT
14	SREBF1	Reverse		TTGCGATGCCTCCAGAAGTA
15	ACACA	Forward	Human	ATGTCTGGCTTGCACCTAGTA
16	ACACA	Reverse		CCCCAAAGCGAGTAACAAATTCT
17	FASN	Forward	Human	ACAGCGGGGAATGGGTACT
18	FASN	Reverse		GACTGGTACAACGAGCGGAT
19	IL-6	Forward	Human	ACTCACCTCTTCAGAACGAATTG
20	IL-6	Reverse		CCATCTTTGGAAGGTTCAGGTTG
21	LIF	Forward	Human	CCAACGTGACGGACTTCCC
22	LIF	Reverse		TACACGACTATGCGGTACAGC
23	ACTA2	Forward	Human	GTGTTGCCCCTGAAGAGCAT
24	ACTA2	Reverse		GCTGGGACATTGAAAGTCTCA
25	MYL1	Forward	Human	TCTTCGCAATGTTTGACCAGT
26	MYL1	Reverse		GTTGAAAGCCTCCTTAAACTCCT
27	ChIP-hSP1-1-F	Forward	Human	GTCCGCAAAGGGAAGAAAAG
28	ChIP-hSP1-1-R	Reverse	Human	AAACGGAGCCACCTCCAC
29	ChIP-hSP1-2-F	Forward	Human	GCCTCATTGGATGAGAGGTC
30	ChIP-hSP1-2-R	Reverse	Human	AGTGACGGATAAACACCAGTCG
31	SP1-K19R-F (SDM)	Forward	Human	CCACCAACTCCTCTTTCAATTTTCACCACAGCTGTC
32	SP1-K19R-R (SDM)	Reverse	Human	GACAGCTGTGGTGAAAATTGAAAGAGGAGTTGGTGG
