# Supplementary material for: Cancer-associated fibroblast-derived acetate promotes pancreatic cancer development by altering polyamine metabolism via the ACSS2–SP1–SAT1 axis
Source: Nat Cell Biol. 2024 Mar 1;26(4):613–27. doi: 10.1038/s41556-024-01372-4 (PMC11021164; doi:10.1038/s41556-024-01372-4)
Supplement: Supplementary file 4 — Statistical source data [file 41556_2024_1372_MOESM4_ESM.xlsx]

## Sheet: Singh_SourceData_Fig1
1c	Normal Pancreas	Tumor
	0.0866668	1.60333
	0.39	0.736667
	0.346667	1.56
		2.47
		0.953334
		1.12667
		1.64667
		1.64667
		1.56
		1.43
		1.47333
		1.04
		1.95
1d	Acetate	pH 7.4			pH 7.0
S2-013	0 mM	91.8475	96.7441	111.408	105.572	110.637	83.7909
	5 mM	101.534	100.414	112.877	162.3	152.518	148.06
	10 mM	98.0155	98.2804	111.516	184.756	169.002	185.256
HPAF-II	Acetate	pH 7.4			pH 7.0
	0 mM	114.413	102.616	82.9708	91.0055	107.01	101.985
	5 mM	74.588	112.183	108.625	131.92	125.847	145.079
	10 mM	96.9817	115.098	120.518	186.069	180.12	196.136
CFPAC-1	Acetate	pH 7.4			pH 7.0
	0 mM	92.3124	95.8922	111.795	104.969	109.943	85.0886
	5 mM	98.7313	100.796	112.659	161.296	150.655	146.694
	10 mM	96.0911	99.7394	110.486	185.061	184.398	185.327
1f	SFM	shScr	shACLY-A	shACLY-B
	34.146	383.275	205.923	162.021
	33.449	375.261	191.289	145.296
	32.753	371.08	188.502	149.129
1g		pH 7.4			pH7
	shScr	106.98	93.442	99.5784	106.182	95.3255	98.4926
	shACLY-a	91.2669	76.4229	85.1166	54.0087	48.928	47.8307
	sh-ACLY-b	104.513	86.7011	82.9553	52.2162	48.7914	47.0145
1i	No HPS	shScr	shACLY-A	shACLY-B
PA417	120.418	229.748	174.368	137.361
	143.004	265.873	169.705	173.946
	185.42	254.354	190.758	179.514
	No HPS	shScr	shACLY-A	shACLY-B
PA901	112.464	199.006	107.318	111.61
	121.311	217.167	125.658	118.421
	107.768	212.018	112.784	112.897
1j		Control			Acetate
S2-013	Scr	91.1086	113.921	94.9705	160.341	163.829	137.654
	shACLY-a	62.7961	32.4396	73.1724	135.602	120.732	133.339
	shACLY-b	79.211	30.8558	59.457	128.276	141.102	109.435
HPAF-II		Control			Acetate
	Scr	105.999	91.1288	102.872	172.049	145.309	153.958
	shACLY-a	46.9807	36.5105	57.2906	155.45	150.459	128.87
	shACLY-b	47.6551	82.1677	43.0017	157.718	155.796	137.266
CFPAC-1		Control			Acetate
	Scr	104.226	101.339	94.4353	163.468	159.678	158.415
	shACLY-a	53.963	54.1886	55.3166	159.498	157.918	156.836
	shACLY-b	57.9335	55.0459	50.4888	161.212	160.355	153.046
T3M4		Control			Acetate
	Scr	92.5174	107.734	99.7489	194.044	192.944	193.562
	shACLY-a	75.87	72.9021	57.8366	193.231	195.28	195.34
	shACLY-b	73.1733	72.179	65.4748	198.247	198.293	191.408
	No HPS	shScr	shACLY-A	shACLY-B
1k	0.29	0.65	0.16	0.24
	0.39	0.89	0.38	0.38
	0.28	0.82	0.12	0.38
	0.29	0.49	0.12	0.29
	0.22	0.43	0.27	0.33
	0.16	0.49	0.59	0.16
	0.17	0.85	0.21	0.23
	0.36		0.4	0.37
	0.29		0.2	0.22
	No HPS	shScr	shACLY-A	shACLY-B
1l	189.28	270.48	39.294	80.5
	72.9925	136.414	78.4905	176.435
	180.88	366.73	32.832	115.425
	83.283	588.015	91.425	83.076
	83.028	565.565	56.364	105.525
	76.464	230.781	205.632	22.264
	50.468	163.52	74.88	71.8875
	53.5565		69.3	148.05
	69.58		102.131	88.412
	-	shScr	shACLY-A	shACLY-B
1n	17.4058	33.788	22.121	20.9964
	19.0757	32.8358	17.1792	17.4152
	23.5644	34.6154	14.8196	18.6489
	20.9618	39.574	12.1662	36.6466
	28.1798	45.6422	21.6904	32.3108
	22.7876	40.7843	16.9267	30.1205
	18.3236	46.0067	21.2425	14.6778
	15.6863	40.5006	10.5785	18.4007
	19.3476	45.6345	25.3012	19
