# Supplementary material for: Cancer-associated fibroblast-derived acetate promotes pancreatic cancer development by altering polyamine metabolism via the ACSS2–SP1–SAT1 axis
Source: Nat Cell Biol. 2024 Mar 1;26(4):613–27. doi: 10.1038/s41556-024-01372-4 (PMC11021164; doi:10.1038/s41556-024-01372-4)
Supplement: Supplementary file 6 — Statistical source data [file 41556_2024_1372_MOESM6_ESM.xlsx]

## Sheet: Singh_SourceData_Fig2
2a	S2-013
		0mM Acetate				5mM Acetate
	SREBPF1	1.11254	0.928357	1.05102	0.909856	1.10699	1.1081	0.812192	0.90971
	ACACA	0.782437	1.04658	1.10549	1.06635	1.24777	1.17721	1.19157	1.12624
	FASN	0.874049	0.889094	1.1199	1.11012	1.10177	1.01843	1.12682	1.18767
	HPAF-II
		0mM Acetate				5mM Acetate
	SREBPF1	1.06767	0.979343	0.976402	0.976009	1.16434	1.25992	1.16839	1.17063
	ACACA	0.932161	1.06051	0.949875	1.05304	0.926588	1.13614	0.996279	1.03266
	FASN	0.999927	1.0928	1.15115	0.753408	1.00566	0.984432	1.19702	1.26953
2c	S2-013
Acetate (mM)	0	5	10
	0.998107	1.00672	1.01449
	1.02959	1.00072	0.897708
	1.10175	1.03243	0.996569
	0.90615	1.05163	1.08727
	0.96439	1.10754	1.10889
	HPAF-II
Acetate (mM)	0	5	10
	1.14248	1.0052	1.0514
	0.912952	0.808625	0.958948
	0.919064	0.854137	1.08319
	0.988793	0.791988	1.02345
	1.03673	0.960853	1.01866
2d
S2-013	Acetate	Vehicle					Orlistat
	0	99.2388	94.886	102.294	101.632	101.949	98.5335	101.152	103.217	99.3167	97.781
	5	126.167	133.027	141.278	141.887	139.602	138.767	151.74	147.547	140.422	137.008
	10	194.144	194.769	188.807	189.893	186.602	181.311	194.928	189.872	191.946	186.516
HPAF-II	Acetate	Vehicle					Orlistat
	0	98.7287	100.211	101.021	101.382	98.6576	96.1566	98.2147	103.552	101.014	101.063
	5	136.153	141.609	141.207	131.505	123.675	117.1	111.435	127.965	146.232	129.432
	10	179.17	181.721	184.434	192.118	186.568	158.93	158.215	164.698	197.423	186.06
2g
S2-013	No inhibitor	C646
	3.86014	1.38105
	3.15964	1.31355
	3.26231	1.33736
HPAF-II	No inhibitor	C646
	4.77019	1.87966
	4.39424	1.91784
	6.11059	1.90429
2h	Acetate	Vehicle					C646
S2-013	0	102.57	100.001	95.218	103.745	98.4658	97.9735	99.41	100.532	101.538	100.547
	5	142.392	140.68	138.003	142.61	145.667	104.595	102.667	99.1028	97.4128	98.4191
	10	172.512	165.025	169.326	163.802	166.139	108.375	107.791	101.515	103.09	97.0133
HPAF-II	Acetate	Vehicle					C646
	0	98.2291	96.5365	100.566	98.2822	106.387	113.296	114.613	113.331	57.762	100.997
	5	138.745	153.142	151.535	151.084	153.473	97.8055	113.924	110.679	109.087	88.9816
	10	164.386	168.833	170.426	169.43	171.74	111.386	109.052	108.177	139.644	96.6296
2i
S2-013	Control	5mM Ac
	0.97	1.472
	0.943	1.859
	1.076	1.973
	1.015	1.94
HPAF-II	Control	5mM Ac
	0.969	1.775
	0.987	1.698
	1.019	1.57
	1.026	1.613
CFPAC-1	Control	5mM Ac
	1.001	1.544
	1.051	2
	0.985	1.944
	0.965	1.52
T3M4	Control	5mM Ac
	0.998897	1.55568
	0.955821	1.55237
	0.950551	2.54966
	1.10211	1.80602
2l	KPC			S2-013
	Normal pH	Acidic pH		Normal pH	Acidic pH
	0	60		104.1	26.3
	0	78.4		0	95.6
	0	59.8		108.9	96.7
	0	77.8		0	22.5
	0	67.6		0	60.6
	0	99.3		73.7	102
	0	62.3		0	32
	0	82.1		0	65.8
	0	90.4		57.8	110.5
	0	70.9		0	31.1
	0	108.8		94.9	63
	0	91.4		0	115.9
	0	64.3		60.7	37.8
	0	83.9		0	67.8
	0	106		121.1	70
	0	76.1		0	39.6
	0	75.6		64.3	66.4
	0	83.4		0	68.6
	51	68.4		0	8.6
	59.1	78		0	110.3
	52.4	108.1		0	16.8
	68.6	118.2			109
	62.5	170.1			128.3
	75.1	141			5.3
					108.9
					141.2
					11.7
					88.6
					92.6
					16.9
					95.1
					128.3
					12.5
					92.6
					102
					12.4
					54.9
					129.1
					13.2
					103.7
					104.3
					15.6
					77
					109.7
					14.4
					81.3
					108.6
					15.3
					112.3
					126.8
					21.2
					82.6
					95
					33.7
					106.6
					120.2
					31
					143.7
					21.5
					80.1
					90.3
					27.2
					105.6
					128.8
					14
					71.1
					137.5
					28.1
					90.3
					96.9
					28
					65.7
					154.4
					33.5
					92.9
					106.3
					32
					129.4
					79.5
					37.2
					191.3
					34.3
					60.2
					81.4
					32.1
					61.4
					77.3
					27.8
					85.8
					105.5
					26.8
					64.5
					117.5
					27.9
					89.4
					123.5
					34.2
					105.5
					126.9
					35.7
					100.9
					153.5
					28.1
					77.7
					115.2
					77.4
					63
					26.3
					96.1
					96.7
					21.4
					80.8
					128.8
					38.1
					70.3
					85.1
					31.5
					81.2
					95.6
					46.5
					147.8
					178.5
					37.8
					68.3
					72.4
					25.9
					67.4
					149.9
					30
					83.9
					103.1
					29.3
					70.2
					117.9
					32
					71.1
					105.4
					35.3
					87.8
					147.5
					27.3
					62.8
					121
					28.5
					82.6
					119.5
					35.9
					80.3
					109.6
					11.1
					94.2
					106.7
					11.9
					122
					139.6
					9.2
					104.8
					111
					10.5
					99.8
					122.5
					12.4
					99.8
					158.8
					0.4
					12.4
					82.4
					90.4
