# Supplementary material for: Cancer-associated fibroblast-derived acetate promotes pancreatic cancer development by altering polyamine metabolism via the ACSS2–SP1–SAT1 axis
Source: Nat Cell Biol. 2024 Mar 1;26(4):613–27. doi: 10.1038/s41556-024-01372-4 (PMC11021164; doi:10.1038/s41556-024-01372-4)
Supplement: Supplementary file 8 — Statistical source data [file 41556_2024_1372_MOESM8_ESM.xlsx]

## Sheet: Singh_SourceData_Fig3
3a	Acetate	Vehicle					ACSS2i (20uM)
S2-013	0	97.9711	96.4768	101.02	101.414	103.118	92.8601	90.0703	107.991	102.906	106.172
	5	145.014	147.243	146.331	146.535	148.358	120.386	134.496	138.093	129.06	135.339
	10	214.969	208.051	218.932	222.012	225.659	126.865	131.052	131.18	128.619	126.696
	No inhibitor			ACSS2 inhibitor
HPAF-II	0	5	10	0	5	10	Acetate
	93.0317	154.932	243.258	100.846	106.937	131.641
	97.0136	169.412	240.362	103.553	130.626	117.09
	124.887	194.027	228.778	90.6937	118.105	127.58
	85.0679	163.982	206.335	104.907	138.41	126.904
3b
S2-013	Control	5mM Ac
	3.50667	1.6
	3.44667	1.69333
	2.86	1.56667
	3.09333	1.81333
HPAF-II	Control	5mM Ac
	5.108	1.156
	6.616	1.328
	4.992	1.44
	5.864	1.74
CFPAC-1	Control	5mM Ac
	4.76895	1.73402
	5.59112	1.87848
	5.21294	2.6635
T3M4	Control	5mM Ac
	4.59052	1.54219
	5.07312	1.98921
	6.85961	2.31275
3d	Acetate	Vehicle			siACSS2
S2-013	0	99.8073	100.036	100.157	98.5381	98.6712	102.791
	5	171.495	141.935	142.103	50.4195	107.093	103.972
	10	213.963	217.41	211.123	102.33	106.466	102.696
HPAF-II	Acetate	siScr					siACSS2
	0	97.4728	96.3223	100.602	103.919	101.685	116.664	112.642	111.208	60.2589	99.2271
	5	182.175	181.893	182.902	180.372	183.568	133.137	141.012	131.273	131.242	109.501
	10	210.69	231.225	228.52	230.781	232.281	160.523	156.261	156.281	209.021	172.545
3e	Acetate	Scr			sACSS2-a			shACSS2-b
	0	106.779	104.037	89.1839	103.693	100.807	95.5001	99.0697	101.652	99.278
	5	163.309	153.163	146.453	93.7047	102.751	101.928	86.6456	92.3421	93.6647
	10	206.941	210.47	208.233	102.295	96.6705	96.7994	100.892	106.953	94.4146
3f	Time (minutes)	siCtrl-Ac								siCtrl+Ac								siACSS2-Ac								siACSS2+Ac
	1.30389	80.8894	79.8002	109.892	111.701	151.354	116.068	122.384	119.105	83.1898	111.586	120.516	125.453	145.899	129.947	131.413	122.948	51.9737	66.7852	80.6325	82.01	80.4078	73.21	65.8277	73.5639	44.2609	67.1527	105.334	75.4651	76.6289	65.0796	67.54	59.0215
	7.78585	80.7828	80.3273	103.113	107.399	137.874	106.498	121.15	111.871	79.7789	107.504	113.19	121.51	142.414	124.251	127.412	114.856	49.036	65.2756	75.2638	77.2559	72.4303	69.8163	62.8834	67.4875	48.6786	66.2219	98.1288	69.105	73.9499	58.8959	65.0842	56.2185
	14.2807	82.6708	81.1638	103.595	105.124	137.31	105.794	122.793	114.083	80.6854	110.375	113.461	121.839	141.542	124.247	127.029	116.528	49.8348	65.8685	75.2069	76.1253	71.5808	68.8038	63.0421	67.4425	50.0477	68.0635	96.7364	68.8264	75.9937	58.5023	65.3536	55.0414
	20.7595	83.1574	81.7959	103.191	104.199	137.279	105.66	122.17	114.013	81.3135	110.163	113.109	121.797	140.79	124.357	128.078	116.978	50.8231	66.568	75.3761	75.5653	72.5177	68.9122	63.3373	67.9529	52.5006	66.7599	97.1676	70.1155	75.5611	57.936	64.9982	55.6016
	27.393	102.772	86.4238	115.658	109.379	147.608	131.779	131.28	139.655	102.148	133.802	137.176	136.22	163.259	141.575	147.663	151.281	60.1	73.4085	82.4513	79.1273	79.6725	74.3504	66.3936	79.6165	58.5893	74.5372	113.35	74.7644	83.2026	66.09	74.0476	69.0088
	33.935	105.04	90.817	118.258	111.759	147.054	124.469	132.716	137.328	103.093	132.266	134.393	132.559	160.967	137.26	142.339	146.275	58.4927	74.9546	80.7236	78.5427	78.4301	73.3064	65.9727	78.1912	56.948	73.2805	107.824	72.7869	80.7686	63.6278	71.7596	64.8016
	40.4179	103.199	91.0306	116.783	110.798	141.328	118.353	130.827	134.037	107.704	134.188	134.373	129.956	159.82	136.152	139.838	153.254	58.0352	74.2335	79.6697	76.5127	75.7049	70.7628	64.011	78.4822	58.5744	74.0887	105.523	71.4876	78.1837	62.8047	69.4041	67.6715
	46.9098	102.219	90.6721	115.504	109.386	139.74	116.217	129.264	130.635	107.499	137.463	134.869	128.427	160.613	136.792	139.461	150.053	57.755	71.9064	76.8273	74.2908	74.5039	69.0017	62.752	76.7645	59.3975	75.0561	104.572	71.8098	77.0875	61.355	71.8121	67.0968
	53.535	110.058	128.682	147.641	144.793	151.839	156.554	175.173	171.238	129.073	190.829	245.043	241.548	270.301	233.317	230.077	211.426	68.9674	96.3556	90.6225	91.965	85.8749	117.1	109.263	135.291	69.7276	97.7404	128.971	100.371	112.056	103.712	114.945	97.0391
	60.0427	98.4994	109.308	115.279	120.892	124.331	129.656	159.337	143.059	113.087	155.069	196.729	203.41	231.028	190.947	199.176	181.245	60.9299	85.6259	83.1455	77.133	74.9862	101.825	88.6918	113.771	64.5849	80.5768	108.264	85.3892	97.1317	90.4033	102.48	85.3705
	66.5384	89.1968	87.2551	100.153	98.8489	110.634	106.394	135.664	124.387	105.135	142.975	163.564	171.806	204.107	158.099	170.793	162.64	54.0032	76.5273	75.6689	64.3174	68.2335	84.1797	71.102	91.2424	60.1612	70.6847	98.7099	73.4198	84.0545	76.2644	89.4211	76.6141
	73.0987	83.8909	79.3375	96.6314	93.291	111.461	97.1905	123.35	116.482	101.429	141.308	146.847	154.763	190.232	144.945	157.114	154.109	49.7089	69.9014	69.7193	58.5814	65.7268	73.8712	62.4116	79.8853	56.6933	66.7992	94.6135	66.8805	76.9286	67.695	79.0536	72.0209
	79.7553	45.8956	44.2904	53.6128	48.7771	63.1415	49.3704	76.0809	68.97	45.8246	64.1558	60.7143	63.2696	79.3812	66.1698	66.5589	65.0264	26.1288	28.2248	34.0709	34.4017	38.5399	33.6267	34.3592	33.6808	34.5649	38.5879	53.1701	31.5185	41.625	29.5319	38.3661	31.8593
	86.2948	42.6393	42.3516	50.6415	45.6528	60.4388	45.6732	73.5141	61.3204	43.6651	62.783	58.9703	62.2439	78.6233	64.5272	64.9822	62.8449	26.1978	28.883	34.6212	32.4888	37.633	32.3653	34.4784	32.9072	33.4749	36.7891	52.4881	30.5601	41.1486	30.5206	38.2111	30.5598
	92.8512	41.154	40.8545	48.7768	42.8605	57.3795	44.1848	71.1905	60.611	41.6136	60.8544	57.3149	59.9053	76.5991	61.9472	63.2718	61.1538	25.1399	26.8692	34.4082	31.2664	36.8529	31.406	33.5877	31.8945	32.3385	35.6593	50.3814	29.7051	39.2191	29.1479	37.2048	30.2745
	99.3682	37.9894	38.574	45.5913	40.5564	54.2547	40.816	69.1212	58.5927	39.7813	58.8792	54.9903	58.1798	74.5771	59.1305	59.8626	58.9299	23.3344	25.1246	32.3253	29.7756	33.498	29.077	31.1242	29.5173	30.6109	35.2565	48.5503	28.7283	38.1775	28.8561	35.8222	28.7302
3h	PA417
	without HPS	with HPS	without HPS	with HPS
	Vehicle	Vehicle	ACSS2i	ACSS2i
	190.422	376.667	138.79	110.696
	234.974	473.668	136.251	138.526
	467.676	296.527	182.274	79.05
	350.214	451.376	140.783	212.094
	238.627	425.141	118.428	104.846
		345.469	109.726	201.333
		490.433		123.326
				108.436
				169.786
				95.587
	PA901
	without HPS	with HPS	without HPS	with HPS
	Vehicle	Vehicle	ACSS2i	ACSS2i
	78.0453	124.75	64.0654	66.1373
	75.4818	123.472	63.1335	68.0606
	76.1465	122.778	55.5908	69.8169
3i	shScr		shACSS2
HPS	-	+	-	+
	0.4	0.36	0.38	0.25
	0.37	0.65	0.24	0.31
	0.3	0.59	0.29	0.22
	0.38	0.55	0.23	0.36
	0.43	0.75	0.13	0.29
	0.31	0.75	0.3	0.2
	0.3	0.38	0.19	0.42
	0.36	0.65		0.36
				0.4
				0.28
				0.1
3j	shScr		shACSS2
HPS	-	+	-	+
	168.399	152.145	106.106	42.525
	130.152	220.416	95.625	98.332
	186.15	198.152	64.4	88.9075
	233.308	270.3	72.864	110.976
	205	401.475	79.344	112.32
	74.0015	472.017	85.956	112.752
	97.014	144.609	55.8	75.852
	194.469	345.999		75.852
				185.196
				120.12
				34.768
3l	shScr		shACSS2
HPS	-	+	-	+
	25.7543	35.9026	16.1893	17.3774
	17.825	35.0739	18.2716	22.8202
	17.6268	30.1645	20.9622	23.8789
	22.0245	41.7124	29.7505	22.9508
	18.5185	38.6254	18.3387	12.7273
	12.7789	38.8815	24.0783	22.6537
	17.8749	29.717	17.9018	20.8276
	26.2473	25.6437	19.1388	24.2542
	19.2503	40.6221	20.198	25.4664
