# Supplementary material for: Cancer-associated fibroblast-derived acetate promotes pancreatic cancer development by altering polyamine metabolism via the ACSS2–SP1–SAT1 axis
Source: Nat Cell Biol. 2024 Mar 1;26(4):613–27. doi: 10.1038/s41556-024-01372-4 (PMC11021164; doi:10.1038/s41556-024-01372-4)
Supplement: Supplementary file 10 — Statistical source data [file 41556_2024_1372_MOESM10_ESM.xlsx]

## Sheet: Singh_SourceData_Fig4
4d	gene_symbol	diffexp_log2fc_S1-vs-S2	diffexp_possiondis_fdr_S1-vs-S2	Value -LOG(FDR)		4e	ChIP seq	RNA seq	282 common elements in "ChIP" and "New RNA seq":		4f	Gene	S1/S1	S2/S1	S3/S1	S4/S1		4g	New Gene list	[-log(pval)]	Cox Coefficient		4h,i	Sample	S1	S2	S3	S4	S5	SA1	SA2	SA3	SA4	SA5		4k	siControl-Ac	siControl+Ac	siACSS2-Ac	siACSS2+Ac
	NEDD8-MDP1	6.64386	0.00216856	2.66383			RP11-245P10.4	NEDD8-MDP1	ANGPTL6			TMPRSS2	1	4.85714	0.571429	1.71429			TMPRSS2	0.30103	0.076			Group	Group 1	Group 1	Group 1	Group 1	Group 1	Group 2	Group 2	Group 2	Group 2	Group 2			0.937785	1.76443	0.482546	0.90879
	OR2A7	6.44294	0.00120771	2.91804			TOLLIP-AS1	OR2A7	PIP5KL1			SERPINE1	1	2.95238	0.619048	2.47619			SERPINE1	1.31876	0.235			Trimethylamine	0.57	1.41	0.91	1.23	0.88	0.63	1.15	0.8	0.99	1.44			1.11363	2.13744	0.585635	0.940569
	PAEP	6.04439	0.0370262	1.43149			CCDC85B	PAEP	NOXA1			BIRC7	1	2.63158	0.736842	0.736842			BIRC7	0.173925	0.05			Putrescine	1.11	0.76	1.29	1.1	0.74	1.7	1.5	1.42	1.59	1.8			0.94817	2.05081	0.577829	0.920243
	H2AFB3	5.58496	0.295137	0.529976			C11orf86	H2AFB3	GIPC2			BCL11B	1	2.61538	0.692308	1.53846			BCL11B	0.29243	-0.074			alanine	0.9	0.99	1.13	0.93	1.05	1.04	0.97	0.98	1.07	1.02			1.00042	2.34969	0.684834	0.895731
	HIST2H3D	5.49185	0.296428	0.528081			C12orf57	HIST2H3D	HIST2H2AC			ITGB3	1	2.37838	0.702703	1.02703			ITGB3	0.920819	0.183			betaine aldehyde	0.92	1.04	1.01	0.98	1.04	0.86	0.9	0.93	0.94	0.88
	LOC102724904	5.45943	0.468188	0.32958			EMG1	LOC102724904	PRSS33			TMC8	1	2.32692	0.538462	0.961538			TMC8	1.02687	-0.194			1,5-Diaminopentane	0.68	0.88	1.26	1.28	0.89	0.82	0.96	1.12	1.61	1.52
	HIST1H3B	5.42626	0.296177	0.528449			COX14	HIST1H3B	DQX1			SLC16A2	1	2.32184	0.666667	1.37931			SLC16A2	1.08619	-0.19			choline	0.89	0.9	0.99	1.15	1.07	0.78	1.35	1.05	1.27	1.16
	LOC107984351	5.35755	0.698526	0.155817			RP3-405J10.3	LOC107984351	TMEM169			SOGA3	1	2.28571	0.714286	1.28571			SOGA3	1.63827	-0.229			dimethylglycine	0.74	0.93	1.07	1.14	1.12	0.85	0.97	1.13	1.09	1.07
	HIST1H4D	5.2854	0.464095	0.333394			44264	HIST1H4D	IL17RB			GIPR	1	2.25676	0.445946	1.35135			GIPR	1.63827	-0.233			Aminobutryic acid	1.07	1.12	0.98	0.7	1.13	0.61	0.95	0.84	0.8	1.03
	CLEC4A	5.08746	0.037036	1.43138			RP11-415I12.3	CLEC4A	MAATS1			RASAL1	1	2.25	0.4375	1.6875			RASAL1	1.16115	0.215			serine	0.98	1	1	1.03	0.99	1.07	0.99	0.97	0.83	0.91
	ZG16B	4.90689	0.181748	0.74053			RP11-611E13.2	ZG16B	ATP13A4			PRKCG	1	2.1122	0.692683	1.61951			PRKCG	1.16749	-0.181			cytosine	0.65	0.87	0.84	1.31	1.32	1.14	2.07	1.52	1.61	0.12
	KRTDAP	4.90689	0.470315	0.327611			EMC9	KRTDAP	SYNPO			CRLF1	1	2.0817	0.614379	1.27451			CRLF1	0.0861861	0.025			uracil	0.83	0.59	2.45	0.84	0.29	0.82	1.42	0.91	1.47	0.89
	LOC101929692	4.75489	0.0370164	1.43161			SULT1A3	LOC101929692	SLC22A7			SYNGR3	1	2.05926	0.696296	1.53333			SYNGR3	1.12494	-0.191			creatinine	0.64	0.82	1.17	1.13	1.24	1.96	5.59	3.6	3.81	4.1
	SYCE3	4.75489	0.465556	0.332028			RP11-146F11.1	SYCE3	FBXO16			MYLK3	1	2	0.375	1.25			MYLK3	0.29243	0.074			proline	0.99	1	1	1.02	0.99	0.96	1.03	0.96	0.97	0.94
	TEX46	4.70044	0.467131	0.330561			BCL7C	TEX46	PURG			CACNA1I	1	2	0.666667	1.66667			CACNA1I	1.1549	-0.194			betaine	0.91	1	0.99	1.15	0.94	0.92	0.96	0.89	0.83	0.9
	FPR1	4.52356	0.10912	0.962094			CKLF	FPR1	STKLD1			NDNF	1	2	0.5	2			NDNF	0.420216	0.106			valine	0.96	1.03	0.95	1.09	0.97	0.93	1.15	0.95	0.97	0.96
	HBE1	4.52356	0.296469	0.52802			RP11-432I5.8	HBE1	TMEM161B			ASAP3	1	1.96386	0.578313	1.18072			ASAP3	0.259637	-0.068			indole	0.91	1	1	1.08	1.01	0.97	1.14	0.96	0.98	1
	ART5	4.45943	0.181655	0.740752			TXNDC17	ART5	MSX2			NTSR1	1	1.95652	0.652174	1.26087			NTSR1	0.958607	0.162			homoserine	1.01	0.98	0.98	1.05	0.97	1.01	0.98	1.01	1.03	0.99
	DNALI1	4.45943	0.00686495	2.16336			C17orf59	DNALI1	ARID3C			UPK2	1	1.95082	0.540984	0.311475			UPK2	2.38722	0.339			threonine	1.01	0.97	0.99	1.04	0.98	1.03	1.02	0.96	1.05	0.92
	LOC105371930	4.45943	0.29714	0.527039			RPL26	LOC105371930	B3GALT4			SAT1	1	1.95018	0.6483	0.83274			SAT1	1.35655	0.22			cysteine	1.06	0.89	1.42	1.16	0.46	1.08	1.33	1.11	1.45	1.34
	U2AF1L5	4.4075	2.70003e-07	6.56863			RP11-209D14.2	U2AF1L5	CNGA4			LRP1	1	1.89157	0.473896	1.08434			LRP1	0.0604807	0.02			nicotinamide	0.69	0.96	0.83	1.52	1	0.99	3.44	2	2.46	2.94
	KLK4	4.39232	0.297308	0.526793			AC010761.14	KLK4	LRP1			CRIP1	1	1.85937	0.328125	0.742188			CRIP1	1.02687	0.196			nicotinate	0.58	0.94	0.77	1.53	1.19	0.97	3.88	1.66	4.45	2.99
	FAM166A	4.32193	0.294806	0.530463			PTGES3L	FAM166A	SCN4A			PLEKHH2	1	1.83333	0.72619	1.42857			PLEKHH2	0.69897	-0.14			Taurine	0.94	1	1.01	1.06	0.99	0.99	1.23	1.01	1.05	1.06
	AZGP1	4.24793	0.181779	0.740456			NME1	AZGP1	MEI1			ANKRD24	1	1.80952	0.47619	1.2381			ANKRD24	0.958607	-0.161			thymine	0.95	0.94	0.84	1.03	1.24	1.37	1.47	1.55	1.66	1.86
	SRGN	4.24793	0.181934	0.740086			AC145343.2	SRGN	BIRC7			NHSL2	1	1.80769	0.576923	1.11538			NHSL2	0.537602	-0.111			Pyrroline hydroxycarboxylic acid	0.96	0.97	1.01	1.04	1.01	0.99	1.06	1	1.04	1.02
	SPACA4	4.24793	0.29626	0.528326			ANGPTL6	SPACA4	PFKFB1			SCN4A	1	1.76852	0.648148	1.48148			SCN4A	2.05061	-0.272			N-acetylputrescine	0.89	1.12	0.78	1.63	0.57	1.53	1.1	1.87	1.36	2.03
	LOC107985734	4.24793	0.297224	0.526916			CTD-2540F13.2	LOC107985734	SLC16A2			TPPP	1	1.76667	0.6	1.6			TPPP	2.23657	-0.287			leucine	0.99	0.99	0.97	1.05	1	0.96	1.06	1	0.99	0.9
	112268298	4.24793	0.468135	0.329629			MRPS12	112268298	SLFN12			RAB6B	1	1.75652	0.730435	1.57391			RAB6B	1.50864	-0.237			Isoleucine	0.97	0.99	0.94	1.1	0.99	0.95	1.03	0.98	1.01	1
	HPX	4.16993	0.109142	0.962007			NOSIP	HPX	CNIH3			COL1A1	1	1.75325	0.445887	0.969697			COL1A1	0.275724	0.069			hydroxyproline	1	1.07	1.04	0.9	0.99	0.99	1.02	1.05	1.11	0.91
	GOLGA8O	4.12928	2.6964e-07	6.56922			TSKS	GOLGA8O	RTN4RL2			SLC45A1	1	1.71781	0.594521	1.31507			SLC45A1	2.19382	-0.288			creatine	0.87	1.03	1.12	0.92	1.07	1.1	0.96	1.05	1.12	1.02
	C4A	4.08746	0.000366867	3.43549			ZNF581	C4A	INSIG2			TP53INP2	1	1.70957	0.465347	0.805281			TP53INP2	1.12494	-0.199			L-Glutamate-5-semialdehyde	0.99	1	0.93	1.05	1.04	0.99	1.03	1.08	1.03	1.04
	ALOX5AP	4.08746	0.464303	0.333199			RP11-490M8.1	ALOX5AP	SULT1A4			GLS2	1	1.69024	0.686869	0.949495			GLS2	1.03152	-0.182			ornithine	1.07	0.94	0.83	1.13	1.03	0.97	1.01	0.92	0.93	0.99
	VMO1	4.08746	0.467237	0.330463			TMEM191A	VMO1	KCNIP1			KLF9	1	1.68421	0.333333	0.964912			KLF9	0.318759	-0.082			methylsuccinic acid	0.91	1.07	0.9	1.06	1.06	0.99	1.37	0.94	1.13	0.92
	ATG9B	4.08746	0.000159438	3.79741			ASLP1	ATG9B	PCDHGA2			GATM	1	1.66667	0.603175	0.793651			GATM	0.229148	0.06			asparagine	0.91	1.08	0.97	1.1	0.94	0.98	1	1.01	1.01	0.88
	HIST1H1T	4.08746	0.467817	0.329924			RP1-102K2.6	HIST1H1T	FAM229B			SYT12	1	1.63423	0.510067	1.0906			SYT12	2.20066	0.288			aspartate	1.04	0.95	1.03	1	0.98	0.94	0.95	0.96	0.86	0.91
	S100A7	4	0.701048	0.154252			H1FX	S100A7	ZNF559-ZNF177			SLC2A3	1	1.63235	0.455882	0.529412			SLC2A3	1.07572	0.195			homocysteine	0.87	1.04	0.97	1.11	1	0.9	0.98	0.73	0.84	0.87
	H2AFB1	4	0.685378	0.16407			TIPARP-AS1	H2AFB1	DHDH			THRA	1	1.62667	0.715	1.21833			THRA	0.431798	-0.101			methylcysteine	0.93	0.99	0.96	1.12	1	0.9	1.12	0.91	0.96	1.02
	HIST1H1B	4	0.469568	0.328301			DLG1-AS1	HIST1H1B	ARL10			CDH3	1	1.57547	0.647799	0.977987			CDH3	3.03621	0.368			adenine	1.24	0.83	1.07	1.37	0.49	0.27	7.09	0.69	1.63	1.86
	TAS2R38	4	0.296804	0.52753			HAVCR2	TAS2R38	CFB			PFKFB1	1	1.57143	0.714286	1			PFKFB1	0.920819	-0.19			methylnicotinamide	0.95	1.02	0.97	1.07	0.99	0.95	1.09	0.95	0.97	1.02
	THPO	3.90689	0.108989	0.962619			HIGD2A	THPO	PTGER1			CBLN3	1	1.55844	0.649351	0.636364			CBLN3	0.508638	-0.111			hypoxanthine	0.89	0.89	0.7	1.81	0.71	0.46	2.23	0.61	1.09	1.36
	PURG	3.90689	0.109164	0.961919			MLLT4-AS1	PURG	GRK4			ITGA7	1	1.5567	0.57732	0.917526			ITGA7	3.74473	-0.454			anthranilate	1	1.06	0.82	1.14	0.99	1.07	1.31	1.11	1.23	1.27
	GNAT2	3.90689	0.18147	0.741196			KPNA7	GNAT2	SLC35G6			ASPHD2	1	1.55224	0.701493	1.28358			ASPHD2	0.468521	0.11			Histidinol	1.1	1.02	0.84	1.13	0.91	0.82	1.23	0.78	1.01	0.77
	LOC107987373	3.90689	0.706819	0.150692			RMRP	LOC107987373	JSRP1			PTGER1	1	1.54545	0.590909	0.772727			PTGER1	0.161151	-0.044			spermidine	1.38	0.87	1.27	0.8	0.67	1.37	1.39	1.45	1.47	1.47
	NANOS3	3.90689	0.464355	0.33315			PIP5KL1	NANOS3	SLC22A23			NPC1L1	1	1.53846	0.461538	0.538462			NPC1L1	0.568636	-0.121			acetylcholine	0.89	0.97	1.04	1.05	1.05	0.87	0.91	0.77	0.92	0.88
	HIST3H2BB	3.90689	0.694955	0.158043			C9orf142	HIST3H2BB	ENPP3			PLEKHG6	1	1.53599	0.712062	1.19358			PLEKHG6	0.337242	0.081			lysine	0.99	1	0.91	1.1	1	0.9	1.06	0.88	0.93	0.94
	WBP2NL	3.90689	0.00686753	2.1632			NOXA1	WBP2NL	HIST1H1D			NDRG1	1	1.52206	0.433145	0.537703			NDRG1	0.251812	0.065			glutamine	1.04	0.94	0.96	1.09	0.97	1.05	1.02	1.02	0.93	1.03
	DMRT1	3.90689	0.109098	0.962182			ATPIF1	DMRT1	C19orf84			GRAMD1B	1	1.5	0.5	1			GRAMD1B	0.585027	0.114			glutamate	1	1.01	0.99	1.02	0.98	1	1.1	1	1	0.98
	TMEM270	3.82018	0.00048091	3.31794			BOLA1	TMEM270	HAS1			JSRP1	1	1.49727	0.713115	1.10519			JSRP1	0.958607	-0.173			N-acetylserine	0.81	1.06	1.04	1	1.09	0.98	0.83	0.95	1.16	0.9
	FTH1P18	3.80735	0.470636	0.327315			DNMBP-AS1	FTH1P18	PRRT2															mevalonic acid	1.02	1.01	0.94	1.05	0.98	0.92	1.19	1.18	1.32	1.21
	HIST1H3I	3.80735	0.704682	0.152007			FIBP	HIST1H3I	ENO3															methionine	0.95	1	0.94	1.12	0.99	0.95	1.16	0.96	1.02	1.05
	LSMEM2	3.80735	0.29693	0.527346			RAB30-AS1	LSMEM2	HIGD1B															guanine	1.01	0.94	0.92	1.18	0.95	0.5	1.02	0.57	0.66	0.9
	HIST1H2AH	3.80735	0.689492	0.161471			DCUN1D5	HIST1H2AH	CRIP1															histidine	0.99	0.92	0.88	1.12	1.09	0.9	0.99	0.91	1.15	1.02
	DDO	3.80735	0.182151	0.739568			H2AFX	DDO	THRA															Aminopropylcadaverine	1.03	1.01	1.01	0.92	1.04	1.07	1.16	0.94	1.11	1.16
	ASB12	3.80735	0.297182	0.526978			RP11-396F22.1	ASB12	BTBD8															amino octanoic acid	0.92	1.01	0.98	1.06	1.02	0.96	1.1	0.88	0.96	0.87
	ZNF491	3.80735	0.0212859	1.67191			IRF9	ZNF491	TMC8															carnitine	0.9	1.02	0.99	1.08	1.03	0.94	1.06	0.94	0.98	1.01
	RFPL4A	3.80735	0.464043	0.333442			RP11-248J18.2	RFPL4A	TRDMT1															aminoadipic acid	0.9	0.91	1.17	1.04	0.98	0.34	0.34	0.31	0.3	0.3
	ST20-MTHFS	3.70044	0.108967	0.962706			KTN1-AS1	ST20-MTHFS	DIXDC1															methionine sulfoxide	0.93	0.98	0.94	1.11	1.04	0.92	1	0.97	0.98	0.97
	FGF22	3.70044	0.701771	0.153804			PSMA3	FGF22	NANOS3															phenylalanine	0.97	0.99	0.96	1.12	0.97	1.51	1.75	1.53	1.05	1.66
	LOC107986677	3.70044	0.182027	0.739864			RP11-902B17.1	LOC107986677	SPTBN4															pyridoxal	0.89	0.96	0.93	1.11	1.11	0.99	1.5	1.15	1.48	1.47
	ACSM1	3.70044	0.295262	0.529793			EFCAB11	ACSM1	KLK4															pyridoxamine	0.83	1.04	1.11	0.97	1.04	0.69	1.41	1.13	1.56	1.06
	CYP4F2	3.70044	0.109011	0.962532			RP11-872J21.3	CYP4F2	KITLG															pyridoxine	0.97	1.01	0.88	1.06	1.08	0.82	1.44	1.34	1.68	1.35
	LOC105373102	3.70044	0.297098	0.5271			CTD-2062F14.2	LOC105373102	BCL2L14															methylhistidine	0.82	1.07	0.91	1.17	1.03	0.73	0.98	0.92	0.81	0.97
	TMEM262	3.70044	0.694718	0.158191			MRPL46	TMEM262	TULP2															arginine	0.98	0.99	0.92	1.1	1	0.89	0.91	0.87	0.82	0.94
	TMEM183B	3.70044	0.294889	0.530342			C16orf59	TMEM183B	RSPH4A															N-Acetyl-L-Ornithine	0.99	0.94	0.93	1.14	1	0.88	1.05	0.9	0.95	1.01
	KCNK3	3.70044	0.052639	1.27869			BOLA2B	KCNK3	MYLK3															citrulline	0.86	1.05	0.96	1.14	1	0.76	1.19	0.94	0.96	0.96
	OR4C6	3.70044	0.465451	0.332126			GABARAPL2	OR4C6	CDC20B															N-Acetylanthranilate	0.56	1.1	1.68	0.9	0.75	1	1.66	1.54	1.15	1.06
	LGALS2	3.70044	0.709586	0.148995			ELP5	LGALS2	TAS2R14															tyrosine	0.93	1.01	0.95	1.11	0.99	0.93	1.1	0.91	0.93	1.02
	SNX31	3.70044	0.296344	0.528204			RAB34	SNX31	TM4SF4															phosphorylcholine	0.97	0.98	1.02	1.03	0.99	0.89	0.99	0.86	0.86	0.92
	CFAP57	3.64386	0.002464	2.60836			SNORD4A	CFAP57	GLT8D2															normetanephrine	0.91	1	1.04	1.06	0.99	0.88	1.01	0.84	0.84	0.9
	UPK3A	3.58496	0.464824	0.332712			RP11-848P1.5	UPK3A	SLC2A3															phopshoserine	0.88	0.98	1.1	1.04	1.01	0.89	0.98	0.88	0.84	0.93
	GAS1	3.58496	0.0643821	1.19124			RP5-1028K7.2	GAS1	BHMG1															phopshoserine	0.75	1	1.11	1.08	1.06	0.95	1.08	0.93	1.16	1.13
	THEGL	3.58496	0.294435	0.531011			RP11-1079K10.3	THEGL	FOXH1															N1-Acetylspermidine	0.83	0.88	0.86	1.22	1.21	2.91	4.36	2.62	4.21	3.34
	BST1	3.58496	0.295927	0.528816			EPN3	BST1	ATP2A3															acetylglutamine	1.04	1.04	0.82	1.1	1	1.16	1.44	1.09	1.13	1.11
	SPEF1	3.58496	0.295677	0.529182			RP11-166P13.3	SPEF1	EFCAB3															acetyllysine	1.05	1.43	1.03	0.87	0.62	1.07	1.22	1.01	0.77	0.99
	FES	3.58496	0.10923	0.961657			TEX14	FES	NTSR1															acetyl glutamate	0.82	0.94	0.99	1.09	1.15	1.17	1.25	1.12	1.16	1.03
	TSSK2	3.58496	0.295096	0.530037			NARF	TSSK2	UPK3A															spermine	0.9	1.08	1.23	1.21	0.59	0.6	0.61	0.65	1.33	0.77
	ALDH1A1	3.58496	0.109032	0.962444			LYPD3	ALDH1A1	HIST1H1B															Ng,NG-dimethyl-L-arginine	0.91	0.98	0.96	1.15	0.99	0.91	1.14	0.88	0.98	1.02
	CFAP73	3.58496	0.469355	0.328498			PRPF31	CFAP73	TMPRSS2															L-4-Aspartylphosphate	0.48	1.12	0.84	1.28	1.28	1.01	0.91	0.7	1.46	0.5
	PRR35	3.58496	0.29735	0.526732			RHOB	PRR35	UPK2															Acylcarnitine C2	0.98	1.02	0.97	1.04	0.99	0.98	1.1	0.94	0.96	0.95
	LIPK	3.58496	0.2946	0.530768			WDR54	LIPK	ELOVL3															Acylcarnitine C3	0.96	1.01	0.97	1.08	0.98	0.83	0.91	0.78	0.75	0.72
	RGS9BP	3.58496	0.064367	1.19134			HTRA2	RGS9BP	KYNU															Acylcarnitine C4	0.86	1.02	0.98	1.13	1.01	0.98	1.3	1.03	1.11	1.04
	LOC107987464	3.52356	3.42131e-06	5.46581			DBI	LOC107987464	ATG9B															Acylcarnitine C5	0.9	1.02	0.96	1.13	0.99	0.54	0.73	0.56	0.65	0.57
	SAA2	3.45943	0.692418	0.159631			IDH1-AS1	SAA2	BCL11B															Acylcarnitine C6	0.91	1.03	0.99	1.1	0.96	1.19	1.53	1.17	1.29	1.11
	LOC105376747	3.45943	0.468346	0.329433			TTC28-AS1	LOC105376747	TRIB2															Acylcarnitine C5:1	0.91	0.99	0.96	1.13	1	0.67	0.91	0.7	0.81	0.71
	LOC102724624	3.45943	0.467553	0.330169			CTA-941F9.9	LOC102724624	NPTX1															Acylcarnitine C4-OH	1.02	1.11	0.78	1.25	0.84	0.89	1.59	0.84	0.88	0.8
	TOMM20L	3.45943	0.69632	0.157191			CTA-29F11.1	TOMM20L	KMO															Acylcarnitine C5-OH	0.9	1.01	0.99	1.11	0.99	0.59	0.66	0.56	0.6	0.58
	KCNK4	3.45943	0.294476	0.53095			FOXL2	KCNK4	FHAD1															Acylcarnitine C4-DC	0.9	1.01	0.99	1.11	0.99	0.59	0.66	0.56	0.6	0.58
	SEBOX	3.45943	0.688038	0.162388			CTD-2269F5.1	SEBOX	ASPHD2															Acylcarnitine C5-DC	0.99	1.02	0.93	1.14	0.92	1.01	1.13	1	0.95	0.88
	CNPY3-GNMT	3.45943	0.469142	0.328695			RP11-54C4.1	CNPY3-GNMT	SLCO1B1															tryptophan	0.92	0.99	0.96	1.1	1.03	0.95	1.21	1	1.01	1.1
	PLEKHD1	3.45943	0.297937	0.525876			TRIM52-AS1	PLEKHD1	CBLN3															lipoamide	0.93	1	0.92	1.09	1.06	0.94	1.27	1.04	1.1	1.14
	NUPR2	3.45943	0.706758	0.15073			HCG15	NUPR2	FEZ1															Xanthurenic acid	0.83	1.03	1	1.15	0.98	0.92	1.09	0.88	0.99	0.98
	ARSH	3.45943	0.296972	0.527284			DDX39B-AS1	ARSH	EPS8L3															Kynurenine	0.93	0.9	0.89	1.15	1.12	1.06	1.39	1.1	1.04	1.3
	ALOX15B	3.45943	0.109076	0.962269			RPL10A	ALOX15B	HEY1															glycyl proline	1.01	0.91	0.76	1.27	1.05	2.3	2.42	1.54	1.04	0.99
	OFCC1	3.45943	0.469621	0.328252			MRPL2	OFCC1	TLR9															O-Succinyl-L-homoserine	0.93	1	0.95	1.08	1.03	0.92	1.01	0.87	0.89	0.77
	112268001	3.45943	0.466395	0.331246			TM2D2	112268001	ZC2HC1A															n-acetyl glucosamine	0.86	1.07	0.93	1.23	0.91	0.91	1.28	1.04	0.9	0.91
	DRC1	3.32193	0.181532	0.741048			CASC11	DRC1	CACNA1I															cystathionine	0.89	1.04	0.99	1.12	0.97	0.9	1.08	0.87	0.94	0.95
	LOC105376353	3.32193	0.296888	0.527407			CTA-204B4.2	LOC105376353	ZNF280A															3-hydroxykynurenine	0.78	1.09	0.98	1.13	1.02	0.63	0.55	0.45	0.4	0.29
	FAM217A	3.32193	0.689608	0.161397			BAG1	FAM217A	PRKCG															deoxycytidine	0.58	0.9	1.06	1.08	1.38	1.21	1.05	1.47	1.72	1.67
	ZNF559-ZNF177	3.32193	0.181686	0.740678			FAM27E4	ZNF559-ZNF177	AQP2															deoxyuridine	1.13	0.88	1.22	1.13	0.64	0.82	0.71	1.61	0.82	1.26
	C1orf54	3.32193	0.684746	0.164471			LINC00476	C1orf54	FAM221B															thymidine	1.17	1.13	0.82	0.95	0.93	1.15	1.02	0.9	0.71	0.77
	LINC01638	3.32193	0.992623	0.00321573			MIR503HG	LINC01638	ELL3															cytidine	0.86	0.97	0.97	1.08	1.12	1	1.17	1.07	1.31	1.08
	NEDD9	3.32193	0.0841967	1.07471			LINC00337	NEDD9	NEDD8-MDP1															uridine	1.08	0.69	0.86	1.24	1.13	0.84	1.71	1.5	1.67	1.42
	ATP6V0A4	3.32193	0.0644122	1.19103			PHF13	ATP6V0A4	CYP2D6															uridine	1.13	0.35	0.45	1.67	1.4	1.16	1.54	0.4	0.06	1.28
	DYNLRB2	3.32193	0.705413	0.151557			ENO1-AS1	DYNLRB2	ITGA2B															biotin	1.03	1.01	0.93	1.15	0.89	1.09	1.32	1.25	1.39	1.4
	TTC23L	3.32193	0.182058	0.73979			RP3-510D11.2	TTC23L	PLEKHG6															pyridoxal phosphate	0.62	0.99	1.21	1.26	0.93	1.43	1.49	1.51	1.29	1.3
	KLK11	3.32193	0.4665	0.331149			RP1-21O18.3	KLK11	ANKRD24															pyridoxamine phosphate	0.96	1	1.07	1.02	0.95	0.79	1.2	1.02	0.94	1.09
	LOC100505841	3.32193	0.468824	0.32899			RCC1	LOC100505841	PRPH2															deoxyadenosine	1	0.95	0.78	1.11	1.15	1.4	2.4	1.72	1.87	2.12
	LDHAL6B	3.32193	0.295719	0.529121			SNHG3	LDHAL6B	TPPP															deoxyinosine	1.42	0.89	1.22	0.9	0.58	1.13	2.49	3.56	1.32	0.8
	SFRP4	3.32193	0.0321075	1.49339			ZC3H12A	SFRP4	BCO2															Glycerophosphocholine	0.98	1	0.98	1.04	0.99	0.92	1.09	0.93	0.94	0.96
	ASCL3	3.32193	0.699365	0.155296			CDKN2C	ASCL3	AKAP3															sn-Glycero-3-Phosphocholine	0.91	1.01	1	1.06	1.02	0.95	1.12	0.94	0.97	1.02
	MEDAG	3.32193	0.181903	0.74016			ECHDC2	MEDAG	TMEM151A															D-glucosamine-P	0.93	0.99	0.98	1.04	1.06	0.93	1.11	0.87	0.94	0.88
	TAGLN3	3.32193	0.470422	0.327513			RP4-631H13.4	TAGLN3	SYCE3															D-glucosamine-1-phosphate	0.93	1.01	1.01	1.05	1.01	0.95	1.15	0.91	0.95	0.84
	MORN3	3.32193	0.46671	0.330953			BSND	MORN3	NXPH3															thiamine	0.99	1.03	0.96	1.03	0.99	0.91	0.98	0.93	0.94	1
	LOC107984813	3.32193	0.297266	0.526855			RP11-12C17.2	LOC107984813	HESX1															phenyl acetylaglutaime	1.33	0.88	0.8	1.15	0.84	0.99	1.45	1.08	1.61	1.8
	TDGF1	3.32193	0.297434	0.526609			WDR78	TDGF1	ANKRD20A2															deoxyguanosine	0.83	0.93	1.01	1.23	1	0.94	1.49	0.96	1.21	1.25
	LRRC4B	3.30378	1.4167e-06	5.84872			GNG12-AS1	LRRC4B	NDRG1															adenosine	1.16	0.71	0.73	1.26	1.14	0.75	1.23	1.12	1.3	1.51
	SMCO2	3.24793	0.388522	0.410585			GIPC2	SMCO2	GIPR															inosine	1.19	0.68	0.74	1.24	1.14	0.65	1.1	1.02	1.17	1.29
	FGF13	3.16993	0.294972	0.53022			DNAJB4	FGF13	CFAP61															gamma amino butyrate	0.42	0.7	1.1	1.23	1.54	3.01	2.52	3.54	5.19	4.81
	ARHGAP25	3.16993	0.181996	0.739938			MAGI3	ARHGAP25	C11orf91															1-Methyladenosine	0.88	0.96	0.92	1.13	1.11	1.07	1.31	1.07	1.2	1.25
	SPANXD	3.16993	0.693655	0.158857			HIST2H2AC	SPANXD	ZNF709															guanosine	0.92	0.76	0.87	1.35	1.09	1	1.33	1.06	1.32	1.38
	LOC728485	3.16993	0.295511	0.529427			RP11-54A4.2	LOC728485	ZSCAN2															N1-(5-Phospho-D-ribosyl)glycinamide	0.94	0.97	1.01	1.01	1.08	0.84	1	0.85	0.89	0.73
	TYRP1	3.16993	0.181965	0.740012			PRUNE	TYRP1	SLC45A1															2-Dehydro-3-deoxy-D-arabino-heptonate 7-phosphate	0.81	1.04	1.17	0.93	1.05	0.99	1.07	0.84	0.65	0.57
	PDCL2	3.16993	0.690426	0.160883			RP11-422P24.9	PDCL2	CCDC62															Argininosuccinic acid	0.96	0.97	1.07	1.04	0.95	1.06	0.79	0.67	0.63	0.65
	TRIM6-TRIM34	3.16993	0.108923	0.962881			SDCBPP1	TRIM6-TRIM34	ANG															5-Amino-1-(5-phospho-D-ribosyl)imidazole	0.84	1.11	0.89	0.93	1.22	1.06	1.12	0.68	1.03	0.61
	FAM209A	3.16993	0.689375	0.161544			BMI1	FAM209A	RNASE4															7-methylguanosine	0.89	0.8	0.97	1.24	1.1	0.77	1.21	0.92	1.27	1.08
	GIP	3.16993	0.698646	0.155743			AK3P5	GIP	PXT1															dCMP	0.85	1.03	0.95	1.16	1	0.86	0.98	0.92	0.89	1.03
	C1orf61	3.16993	0.388962	0.410093			LINC00857	C1orf61	FKBP7															GSH	0.93	1.02	1.01	1.05	0.99	0.94	1.05	0.89	0.9	0.9
	AICDA	3.16993	0.297518	0.526486			FAM35A	AICDA	RMND1															dUMP	0.79	0.84	1.01	1.32	1.04	1.14	1.39	0.73	0.54	0.47
	C1orf189	3.16993	0.704377	0.152195			RP11-452K12.4	C1orf189	ADHFE1															CMP	0.74	1.08	1.08	1.13	0.97	0.83	0.87	0.86	0.88	0.82
	SLC28A2	3.16993	0.297014	0.527223			ILK	SLC28A2	DNALI1															UMP	0.72	0.89	1.01	1.14	1.25	0.94	1.09	0.96	1.06	0.99
	ACER1	3.16993	0.468029	0.329727			RRP8	ACER1	CXCR3															cAMP	0.88	1.03	1	1.11	0.98	0.96	1.15	0.84	0.85	0.83
	LOC105372412	3.16993	0.295635	0.529243			RP11-732A19.8	LOC105372412	KLF12															dAMP	0.7	0.94	1.01	1.16	1.19	1.34	1.3	1.09	1.07	1.47
	TXNDC2	3.16993	0.297392	0.52667			CTD-2516F10.4	TXNDC2	FHIT															Nicotinamide ribotide(NMN)	0.86	1.07	1.04	1.17	0.86	1.23	1.02	0.65	1.17	0.86
	LOC105371944	3.16993	0.699725	0.155073			RP11-98J9.3	LOC105371944	C12orf80															CAIR	0.8	1.08	1.08	0.87	1.17	0.88	0.63	0.45	0.63	0.56
	PATE4	3.16993	0.29576	0.52906			ABTB2	PATE4	ITGA7															Thiamine monophosphate	1.04	1.11	1.23	0.71	0.92	1.01	1.33	0.88	0.86	0.6
	DPYSL4	3.16993	0.108901	0.962968			TRIM44	DPYSL4	SLC25A27															cGMP	0.59	1.07	0.78	1.25	1.3	0.97	1.11	0.44	1.26	0.84
	LGI3	3.16993	0.108945	0.962794			CPSF7	LGI3	VTCN1															AMP	0.82	1.06	0.95	0.92	1.25	0.86	1.57	1.21	1.49	1.1
	LOC101928635	3.16993	0.469728	0.328154			SNRPGP19	LOC101928635	GAL3ST4															IMP	0.8	1.04	0.95	1	1.21	0.9	1.57	1.16	1.51	1.02
	MYLPF	3.16993	0.703223	0.152907			EHBP1L1	MYLPF	CHD5															GMP	0.7	1.01	1.07	1.06	1.17	0.81	1.3	1.04	1.19	0.92
	HRASLS	3.07529	0.0321163	1.49327			SSSCA1-AS1	HRASLS	NNAT															riboflavin	0.78	0.76	0.78	1.79	0.9	1.56	3.56	2.17	3.12	3.08
	IL4I1	3.05889	0.0321251	1.49316			MUS81	IL4I1	F8															S-adenosyl-L-homocysteine	0.94	0.79	1.14	0.91	1.22	1.18	1.08	1.08	1.18	0.93
	SLC7A7	3.05889	0.052626	1.2788			SART1	SLC7A7	PIK3R5															S-adenosyl-L-methionine	0.98	1.07	0.9	1.07	0.98	1.02	1.22	0.98	1.07	1
	FAM243B	3	0.691538	0.160184			DPP3	FAM243B	GLS2															ADP	0.71	1.11	1.01	1.18	0.99	0.83	0.95	0.76	0.79	0.66
	TEX49	3	0.182089	0.739716			RP11-658F2.8	TEX49	TP53INP2															ADP	0.75	1	1.09	1.21	0.95	0.89	1.48	0.69	0.93	1
	SMCO3	3	0.295345	0.529671			CLCF1	SMCO3	KLF9															folate	1.07	1.03	0.59	1.32	0.99	0.61	1.02	0.63	0.62	1.07
	CLEC18A	3	0.296219	0.528387			AP003419.11	CLEC18A	HAPLN2															GDP	0.64	1.15	1.08	1.18	0.94	0.84	1.02	1.02	1	0.91
	TMEM150B	3	0.296052	0.528632			PAAF1	TMEM150B	SUGCT															dihydrofolate	1.44	0.51	0.67	0.97	1.42	0.32	0.84	0.95	0.7	0.67
	CARD9	3	0.295469	0.529488			RNF169	CARD9	SAT1															CTP	0.75	1.12	1.2	1.07	0.85	0.82	0.31	0.32	0.36	0.22
	DOK2	3	0.4675	0.330218			RP11-864N7.2	DOK2	NPC1L1															CTP	0.81	1.82	1.6	0.61	0.16	0.72	0.48	0.33	0.25	0.47
	FAM13C	3	0.181439	0.741269			XRRA1	FAM13C	SOGA3															UTP	0.67	1.18	1.44	0.72	0.99	0.64	0.48	0.63	0.28	0.85
	LOC105370399	3	0.468241	0.329531			PCF11	LOC105370399	CRACR2A															ATP	0.68	1.26	1.19	1	0.86	0.74	0.63	0.57	0.55	0.5
	LHFPL5	3	0.296302	0.528265			C11orf54	LHFPL5	EML6															GTP	0.87	1.37	1.09	0.95	0.72	0.71	0.59	0.46	0.43	0.38
	CA9	3	0.469675	0.328203			CCDC82	CA9	FAM228B															ADP-D-ribose	0.74	0.82	1.14	0.98	1.32	1.07	1.23	0.98	1.16	1.1
	SVEP1	3	0.0103145	1.98655			MMP8	SVEP1	PLEKHH2															GSSG	0.93	0.97	1.01	1.07	1.03	0.91	1.05	0.87	0.93	1.08
	ELOA2	3	0.181562	0.740974			BCL9L	ELOA2	TTYH2															NAD	0.85	1.02	1.05	1.09	0.99	1.07	1.2	0.98	1.07	1.08
	LOC107984236	3	0.705779	0.151331			C2CD2L	LOC107984236	FAXDC2															NADH	0.6	0.63	1.01	1.76	1	0.79	0.77	0.71	0.79	1.36
	PPP1R42	3	0.466605	0.331051			STT3A-AS1	PPP1R42	CHRNB4															NADP	0.62	1.29	0.96	1.28	0.85	0.86	0.92	0.65	0.83	0.68
	GPR52	3	0.470475	0.327463			RP11-1007G5.2	GPR52	TMEM38A															coenzyme A	0.43	1.16	1.11	1.35	0.95	0.75	1.15	0.77	0.84	1.01
	LRRC17	3	0.296553	0.527898			VPS26B	LRRC17	ANKRD29															flavin adenine dinucleotide	0.77	1.12	0.95	1.05	1.11	1.1	1.24	0.95	1.19	1.09
	NPPC	3	0.689958	0.161177			CD27-AS1	NPPC	ISLR															flavin adenine dinucleotide reduced	0.9	0.59	0.5	0.83	2.18	1.26	0.93	1.29	1.24	0.84
	LOC105375106	3	0.706329	0.150993			CHD4	LOC105375106	EBF1															acetyl-CoA	0.43	1.63	0.8	1.26	0.88	0.41	0.34	0.45	0.38	0.86
	DKKL1	3	0.687574	0.162681			M6PR	DKKL1	C1S															lactate	0.98	1.06	0.94	1.06	0.96	0.85	1.23	0.96	1.1	1.05
	PRAM1	3	0.295013	0.530159			DDX12P	PRAM1	RASAL1															acetoacetate	0.76	1.13	1.14	1.15	0.83	1.06	0.99	0.91	1.39	0.95
	SIGLEC10	3	0.295179	0.529915			RP11-656E20.5	SIGLEC10	MATN3															fumarate	0.84	0.75	1.28	1.01	1.12	0.98	1	1.05	1.03	0.87
	PDGFRA	3	0.0212796	1.67204			MANSC1	PDGFRA	ZNF114															guanidinoacetate	0.9	0.92	1.17	1.09	0.92	0.74	1.01	0.79	0.73	0.71
	CLEC3B	3	0.708907	0.14941			RP11-4N23.1	CLEC3B	PDE2A															succinate	0.95	1.03	0.96	1.22	0.84	0.88	0.99	1.07	1.07	0.82
	FGF1	3	0.109054	0.962357			EPS8	FGF1	CFAP57															2-Ketohexanoic acid	1.05	0.88	0.76	0.71	1.61	0.32	0.78	0.68	0.64	1.48
	LSP1	3	0.467079	0.33061			RP11-268P4.4	LSP1	SNAI1															N-Acetyl-L-alanine	0.92	0.99	1.03	1.05	1.01	0.96	1.03	0.85	1.03	1
	DUOXA1	3	0.465137	0.332419			RP11-662I13.2	DUOXA1	ZNF224															Hydroxyisocaproic acid	0.88	1.1	0.78	1.19	1.04	0.86	1.59	1.2	1.34	1.12
	RNASE1	3	0.698108	0.156078			RP11-77I22.2	RNASE1	ANXA9															malate	0.98	0.96	1	1.08	0.98	1	1.16	0.8	1.07	1.13
	NKG7	3	0.688561	0.162058			RP11-467L13.5	NKG7	KCNK3															Carbamoyl phosphate	0.54	1.44	0.85	1.23	0.94	1.13	0.57	0.69	0.72	0.7
	DRICH1	3	0.468771	0.32904			RP11-467L13.4	DRICH1	MEIS3															2-ketoglutarate	0.45	2.94	0.42	0.7	0.49	2.52	0.5	0.52	0.56	0.72
	HIST1H1D	3	0.689667	0.161361			SCAF11	HIST1H1D	CD101															Phenylpropiolic acid	0.29	1.89	1.99	0.46	0.37	1.64	0.32	0.34	2	0.46
	MC4R	3	0.466868	0.330806			RP5-1057I20.4	MC4R	DCST2															2-Hydroxy-2-methylbutanedioic acid	0.56	1.42	1.22	0.74	1.06	1.13	1.25	0.59	1.07	0.85
	PDE2A	3	0.0643971	1.19113			DDX23	PDE2A	C7orf65															2-hydroxyglutarate	0.9	1.09	0.97	1.16	0.88	0.96	1.06	0.96	0.97	1.17
	SLC9A9	2.90689	0.052652	1.27858			LIMA1	SLC9A9	NME9															xanthine	0.9	0.7	0.72	1.4	1.27	0.74	1.39	1.37	1.39	1.45
	SLC16A8	2.87447	0.130918	0.883002			TFCP2	SLC16A8	SERPIND1															Phenyllactic acid	1.16	0.83	0.9	1.01	1.09	0.97	1.17	0.54	1.41	0.87
	ARHGAP40	2.85798	0.0147407	1.83148			SMAGP	ARHGAP40	LURAP1															Dihydroxyacetone phosphate	0.87	0.76	0.85	1.21	1.3	0.8	1.82	0.62	1.04	0.56
	TCF21	2.85798	0.131068	0.882503			KRT80	TCF21	PDZD7															Glycerol 3-phosphate	1.03	0.92	0.85	1.07	1.13	1.02	0.97	0.98	1.07	1.01
	FGG	2.80735	0.465399	0.332175			EIF4B	FGG	NDNF															aconitate	0.85	1.05	1.01	1.12	0.97	1.28	1.36	1.05	1.25	1.19
	FBXO15	2.80735	0.465713	0.331882			RP11-644F5.11	FBXO15	TAAR1															allantoate	0.29	0.99	1.68	0.71	1.32	1.53	2.45	0.78	2.16	2.51
	FPGT-TNNI3K	2.80735	0.295428	0.529549			RAB5B	FPGT-TNNI3K	C15orf65															2-Isopropylmalic acid	0.98	1.08	0.87	1.04	1.04	0.93	1.06	1.05	0.94	1.03
	LOC105378479	2.80735	0.466342	0.331295			RP11-973D8.4	LOC105378479	ITGB3															N-carbamoyl-L-aspartate	0.29	0.99	1.68	0.71	1.32	1.53	2.45	0.78	2.16	2.51
	MYL4	2.80735	0.694541	0.158302			RP11-603J24.14	MYL4	LMCD1															Pyrophosphate	0.66	0.73	0.8	1.26	1.56	0.94	1.94	1.11	0.85	0.91
	CHP2	2.80735	0.469515	0.328351			RP11-338E21.1	CHP2	ARL14EPL															glucono-D-lactone	0.8	0.4	0.78	0.95	2.08	0.69	1.13	0.36	0.92	0.7
	LOC107985416	2.80735	0.130843	0.883249			RP11-290L1.7	LOC107985416	LTB4R2															glucose	1.05	1.02	0.8	1.1	1.03	0.8	0.98	0.89	1.04	0.94
	CD27	2.80735	0.467606	0.33012			RP11-290L1.5	CD27	KCNAB3															myo-inositol	0.91	1.01	1.05	1.04	0.99	1.09	1.22	1.11	1.16	1.32
	TEX36	2.80735	0.694837	0.158117			RP11-290L1.2	TEX36	TMEM95															hydroxyphenylpyruvate	0.53	1.46	1.75	0.37	0.9	0.72	1.14	1.02	1.37	1.92
	C2	2.80735	0.0842151	1.07461			RP11-530C5.1	C2	RYR3															citrate/Isocitrate	1.01	1.07	0.99	0.96	0.96	0.97	1.06	0.9	0.97	1.13
	LOC101929400	2.80735	0.690718	0.160699			CCDC59	LOC101929400	DRICH1															citrate/Isocitrate	1.02	1.05	0.96	1.08	0.89	0.94	1.09	0.94	0.93	1.2
	CXCL6	2.80735	0.465922	0.331687			RP11-474B16.1	CXCL6	KLK13															citrate/Isocitrate	1.06	1.05	0.95	1.06	0.88	0.9	1.15	0.94	0.88	1.07
	SAMD14	2.80735	0.181501	0.741122			NUAK1	SAMD14	SNX31															D-gluconate	0.93	0.91	1.07	1	1.1	0.98	1.14	0.97	1	1.04
	FRG2B	2.80735	0.688328	0.162204			RP11-412D9.4	FRG2B	ACTN3															D-erythrose-4-phosphate	0.69	1.21	0.54	1.38	1.18	1.09	0.89	0.82	1.12	0.77
	CT45A1	2.80735	0.687516	0.162717			DAO	CT45A1	FSCN3															pantothenate	0.94	1.03	0.95	1.11	0.98	0.94	1.14	0.91	0.96	1.08
	KLRC4	2.80735	0.69763	0.156375			NAA25	KLRC4	ACSM1															Ribose 5-phosphate	0.81	0.97	1.05	1.04	1.13	0.69	1.21	0.7	0.88	0.81
	GSDMA	2.80735	0.688212	0.162278			RNF34	GSDMA	PQLC2L															hexose-phosphate	0.84	1.04	1.07	1.16	0.89	1.07	1.39	0.83	0.89	0.76
	C2orf73	2.80735	0.691011	0.160515			MIR8072	C2orf73	WSCD1															glucose 1-phosphate	1.07	1.08	0.54	0.67	1.64	1.44	2.1	1.7	1.64	1.51
	LOC100130449	2.80735	0.69395	0.158672			RP11-338K17.8	LOC100130449	COL1A1															fructose 6-phosphate	0.45	1.48	0.95	1.1	1.02	0.6	1.99	0.72	1.14	1.05
	SHANK1	2.80735	0.0117735	1.92909			ZNF219	SHANK1	BCL2L15															Sedoheptulose 7-phosphate	1.62	1.15	0.65	0.77	0.81	0.99	0.54	0.6	0.55	0.38
	MASP1	2.80735	0.297564	0.52642			RP11-998D10.4	MASP1	SYNGR3															dGDP	0.84	0.97	1.05	1.09	1.06	0.8	1.44	0.64	0.9	0.86
	OR10A2	2.80735	0.68607	0.163631			RP11-298I3.4	OR10A2	HIST2H3D															IDP	0.34	0.95	0.95	1.12	1.65	0.48	1.3	0.32	0.2	0.89
	KRTAP5-1	2.80735	0.689783	0.161287			C14orf119	KRTAP5-1	KLRG1															dGTP	0.78	1.31	1.13	0.96	0.82	0.58	0.68	0.7	0.66	0.59
	OR2A5	2.80735	0.688096	0.162351			AP1G2	OR2A5	SLC17A7															UDP-D-glucose	0.59	1.22	1.03	1.14	1.02	0.95	1.14	1.15	1.05	1
	PLA2G10	2.77761	0.130818	0.883332			RNF31	PLA2G10	CA9															UDP-D-glucuronate	0.48	1.05	1.03	1.45	1	0.95	1.23	1.33	1.3	1.7
	ERV3-1-ZNF117	2.64386	0.0011516	2.9387			RP11-407N17.4	ERV3-1-ZNF117	SYT12															UDP-N-acetyl-glucosamine	0.68	1.08	1.04	1.12	1.08	0.93	1.09	0.91	1.12	1.01
	FOXP2	2.64386	0.016423	1.78455			RP11-407N17.5	FOXP2	GATM
	CPA5	2.58496	0.466973	0.330708			POLE2	CPA5	INHBE
	KLK13	2.58496	0.695251	0.157858			KLHDC1	KLK13	PLEKHA8
	TAS2R43	2.58496	0.693124	0.159189			ATL1	TAS2R43	LIPC
	GLT8D2	2.58496	0.469249	0.328597			LINC00640	GLT8D2	ATP8A1
	SPATA9	2.58496	0.689725	0.161324			LINC00519	SPATA9	NBEAL1
	AMHR2	2.58496	0.697988	0.156152			GNPNAT1	AMHR2	TCAP
	C1QTNF9B	2.58496	0.700927	0.154327			ZBTB25	C1QTNF9B	PRRT3
	ADAMTS4	2.58496	0.181841	0.740308			CTD-2509G16.2	ADAMTS4	TMEM71
	NR1I3	2.58496	0.697272	0.156598			FOS	NR1I3	PRSS53
	OR2A2	2.58496	0.692654	0.159484			ALKBH1	OR2A2	ASAP3
	PSG1	2.58496	0.692242	0.159742			RP11-33N16.3	PSG1	EAF2
	CYP2C9	2.58496	0.467764	0.329973			RP11-862G15.1	CYP2C9	ASIC1
	LOC105377650	2.58496	0.298227	0.525453			OTUB2	LOC105377650	NAP1L5
	ESPN	2.58496	0.0195243	1.70943			WARS	ESPN	RAB6B
	SBK2	2.58496	0.708476	0.149675			ZNF839	SBK2	GRAMD1B
	CYP27A1	2.58496	0.468294	0.329482			CDC42BPB	CYP27A1	SH3BGR
	TPTE2	2.58496	0.464407	0.333101			CCNDBP1	TPTE2	MYL4
	CRYAA2	2.58496	0.707064	0.150541			PPIP5K1	CRYAA2	TCEANC
	SYT1	2.58496	0.297812	0.526057			CTD-2651B20.7	SYT1	SCARF1
	ZNF726	2.58496	0.467976	0.329776			RP11-745A24.2	ZNF726	TGFB3
	CTAG2	2.58496	0.700325	0.1547			GDPGP1	CTAG2	TNNC1
	SPEM1	2.58496	0.700686	0.154476			IGFALS	SPEM1	PDGFRA
	SHISAL2B	2.58496	0.700205	0.154775			SRRM2-AS1	SHISAL2B	RORC
	PP2D1	2.58496	0.467395	0.330316			PRSS33	PP2D1	HCRTR1
	SMTNL2	2.58496	0.467659	0.330071			ZC3H7A	SMTNL2	TMEM17
	SFTPA2	2.58496	0.467712	0.330022			SNX29	SFTPA2	GPR155
	LY6G6F	2.58496	0.684918	0.164361			ARL6IP1	LY6G6F	ZMYM5
	UPB1	2.58496	0.181624	0.740826			RP11-1035H13.3	UPB1	PSTK
	LOC107986354	2.58496	0.294765	0.530524			CTA-363E6.5	LOC107986354	DPYS
	CDH17	2.58496	0.181872	0.740234			CTD-2574D22.2	CDH17	C9orf66
	RGS7	2.58496	0.468452	0.329334			CTD-2574D22.4	RGS7	LEAP2
	COLEC10	2.58496	0.295968	0.528755			CTF1	COLEC10	ZMYND10
	ELF5	2.58496	0.470208	0.32771			AC106782.20	ELF5	CRYZL1
	LOC107987070	2.58496	0.705169	0.151707			RP11-170L3.2	LOC107987070	SGCG
	CAVIN2	2.58496	0.130769	0.883496			PCMTD1P2	CAVIN2	MYLPF
	PGLYRP2	2.58496	0.469834	0.328055			DNAJA2	PGLYRP2	GMFG
	LOC107984859	2.58496	0.464563	0.332955			RPL10P14	LOC107984859	RHOV
	CEP295NL	2.58496	0.469302	0.328548			NLRC5	CEP295NL	EPHX3
	TAS2R19	2.58496	0.701832	0.153767			CKLF-CMTM1	TAS2R19	SPDYA
	PDZD9	2.58496	0.70383	0.152532			RP11-297D21.2	PDZD9	MST1L
	RNF212B	2.58496	0.691069	0.160479			CYB5B	RNF212B	SERPINE1
	OR2AG2	2.58496	0.693066	0.159226			RP11-432I5.4	OR2AG2	TTC9B
	PRSS48	2.58496	0.465817	0.331784			RP11-517C16.4	PRSS48	CCDC74B
	C17orf50	2.58496	0.686359	0.163449			MIR22HG	C17orf50	COQ3
	TBC1D3	2.58496	0.470048	0.327858			SGSM2	TBC1D3	TRPV3
	RAG1	2.58496	0.130868	0.883167			MNT	RAG1	SPDEF
	CCL25	2.58496	0.685206	0.164179			SPNS2	CCL25	KLHDC8B
	107983947	2.58496	0.701228	0.154141			SLC25A11	107983947	MMP21
	LOC105371844	2.58496	0.692889	0.159336			FAM64A	LOC105371844	PPP1R1A
	IGSF23	2.58496	0.685609	0.163924			C17orf100	IGSF23	MTNR1B
	ADGRF2	2.58496	0.109208	0.961744			DVL2	ADGRF2	AMDHD1
	ACOT6	2.58496	0.703163	0.152944			PHF23	ACOT6	LIPK
	KCNJ4	2.58496	0.470261	0.327661			CTD-2545G14.7	KCNJ4	CDH3
	DEFB134	2.58496	0.696439	0.157117			ZBTB4	DEFB134	NAPB
	TMEM130	2.58496	0.108879	0.963056			EIF4A1	TMEM130	CCDC80
	RPRML	2.58496	0.698287	0.155966			SNORA67	RPRML	NHSL2
	112268452	2.58496	0.698227	0.156003			ALOXE3	112268452	PLIN5
	VSTM2L	2.58496	0.470368	0.327562			CTC1	VSTM2L	C2orf88
	LURAP1	2.58496	0.702436	0.153393			KRBA2	LURAP1	ZNF491
	NXF3	2.58496	0.46472	0.332809			RP11-55L4.2	NXF3	LY6G6F
	TRAM1L1	2.54432	0.0368418	1.43366			ZSWIM7	TRAM1L1	ALDH1A3
	LOC107985320	2.5025	0.200178	0.698584			MPRIP-AS1	LOC107985320	APOBEC3A
	CCDC65	2.5025	0.297771	0.526118			SMCR5	CCDC65	NME1-NME2
	TMEM266	2.48543	0.0575705	1.2398			SMCR8	TMEM266	DLG2
	RAB37	2.48543	0.036832	1.43377			MAPK7	RAB37	IGLON5
	TMEFF1	2.46761	4.73221e-10	9.32494			RP11-173M1.5	TMEFF1	ITGB1BP2
	ITIH4	2.45943	0.200079	0.698798			SPAG5	ITIH4	CRLF1
	LRRC39	2.45943	0.200243	0.698442			NEK8	LRRC39	TMEM60
	LRRC19	2.45943	0.130893	0.883084			MIR451A	LRRC19	DNAAF3
	ANKFN1	2.45943	0.130942	0.882919			TAOK1	ANKFN1	SLC16A7
	CFAP54	2.45943	0.0091383	2.03913			RP11-68I3.7	CFAP54	SPATA31C2
	HIC1	2.45943	0.0018451	2.73398			RP11-68I3.5	HIC1	ARHGAP25
	CD37	2.41504	0.20021	0.698513			RHOT1	CD37	ZBED8
	CT62	2.41504	0.298102	0.525635			LINC00672	CT62	RORB
	RASGRP2	2.4021	0.0147455	1.83134			RP1-56K13.3	RASGRP2	IFFO1
	CCDC183	2.39232	0.200309	0.6983			CACNB1	CCDC183	PDZK1IP1
	LOC102724200	2.39232	8.79049e-05	4.05599			CTB-131K11.1	LOC102724200
	C7orf57	2.39232	0.297978	0.525816			KRT15	C7orf57
	CD79B	2.37851	0.438599	0.357932			FKBP10	CD79B
	CARD18	2.36923	0.016073	1.7939			LEPREL4	CARD18
	SYT5	2.36257	0.0883877	1.05361			PTGES3L-AARSD1	SYT5
	TCTE3	2.3505	0.297729	0.526178			RP11-376M2.2	TCTE3
	GLIPR1L1	2.32193	0.0248097	1.60538			NBR1	GLIPR1L1
	TAAR1	2.32193	0.688386	0.162168			RP11-242D8.2	TAAR1
	TP53AIP1	2.32193	0.789344	0.102734			RP11-392O1.4	TP53AIP1
	HIGD2B	2.32193	0.684803	0.164434			G6PC3	HIGD2B
	AGT	2.32193	0.466552	0.3311			DBF4B	AGT
	CHGA	2.32193	0.468505	0.329285			AC015936.3	CHGA
	ACRV1	2.32193	0.70292	0.153094			ACBD4	ACRV1
	HLA-G	2.32193	0.298019	0.525755			AC091132.1	HLA-G
	MYO1H	2.32193	0.109252	0.961569			NSFP1	MYO1H
	LOC105379752	2.32193	0.0370066	1.43172			ARL17A	LOC105379752
	LEAP2	2.32193	0.29831	0.525332			RP5-890E16.2	LEAP2
	HSD17B3	2.32193	0.464251	0.333248			UBE2Z	HSD17B3
	GUCY2D	2.32193	0.0576259	1.23938			SUMO2P17	GUCY2D
	EBF1	2.32193	0.464772	0.33276			ABI3	EBF1
	LRRC2	2.32193	0.698825	0.155631			ABCC3	LRRC2
	NNAT	2.32193	0.697332	0.156561			CTB-22K21.2	NNAT
	DSG3	2.32193	0.131118	0.882339			RP11-294J22.6	DSG3
	TEX13B	2.32193	0.68827	0.162241			TOB1	TEX13B
	VWA3A	2.32193	0.29522	0.529854			NME2	VWA3A
	IL17REL	2.32193	0.296637	0.527775			DGKE	IL17REL
	LOC105370705	2.32193	0.200112	0.698727			VEZF1	LOC105370705
	ZNF682	2.32193	0.294848	0.530402			TUBD1	ZNF682
	LOC100509620	2.32193	0.695666	0.157599			RP11-178C3.2	LOC100509620
	SLC25A52	2.32193	0.68891	0.161838			C17orf64	SLC25A52
	KRTAP5-2	2.32193	0.706085	0.151143			RP11-15E18.1	KRTAP5-2
	SCIMP	2.32193	0.609595	0.214958			MED13	SCIMP
	UGT2B17	2.32193	0.688851	0.161874			RP11-180P8.1	UGT2B17
	SPATA32	2.32193	0.703102	0.152982			CCDC47	SPATA32
	C16orf89	2.32193	0.685148	0.164216			POLG2	C16orf89
	CDK15	2.32193	0.296135	0.52851			SMURF2	CDK15
	SPTSSB	2.32193	0.0233883	1.631			RP11-349A8.3	SPTSSB
	CD3G	2.32193	0.696023	0.157377			SOX9-AS1	CD3G
	TMEM95	2.32193	0.706941	0.150617			C17orf80	TMEM95
	SOX6	2.32193	0.192274	0.71608			GPRC5C	SOX6
	ALPL	2.32193	0.466185	0.331442			MIR3615	ALPL
	112267923	2.32193	0.468399	0.329384			RP11-16C1.2	112267923
	RASD1	2.32193	0.200276	0.698371			FBF1	RASD1
	ZNF573	2.32193	0.466132	0.331491			RP11-552F3.13	ZNF573
	ASGR2	2.32193	0.696498	0.15708			RP11-285E9.6	ASGR2
	FBN3	2.32193	0.130992	0.882754			AC061992.2	FBN3
	SPATA4	2.32193	0.708538	0.149637			SLC38A10	SPATA4
	KLK5	2.32193	0.708353	0.14975			RP11-498C9.3	KLK5
	FAM9B	2.32193	0.690309	0.160957			RP11-388C12.1	FAM9B
	COLEC11	2.32193	0.701409	0.154028			SH3GL1	COLEC11
	LOC101929235	2.32193	0.992433	0.00329871			CHAF1A	LOC101929235
	ZKSCAN7	2.32193	0.437768	0.358756			P2RY11	ZKSCAN7
	CFAP221	2.32193	0.790744	0.101964			ZNF146	CFAP221
	GSTM2	2.32193	0.704621	0.152045			PPM1N	GSTM2
	FAM78B	2.32193	0.786198	0.104468			PPP5D1	FAM78B
	DNAAF1	2.32193	0.109186	0.961832			AC011551.3	DNAAF1
	CATIP	2.32193	0.685782	0.163814			TEAD2	CATIP
	NTS	2.32193	0.685839	0.163778			CTD-2587H19.2	NTS
	C12orf80	2.32193	0.699544	0.155185			ZSCAN22	C12orf80
	KRT5	2.32193	0.470155	0.327759			AC011747.6	KRT5
	ZFP2	2.32193	0.464511	0.333004			ID2-AS1	ZFP2
	LRRC74B	2.32193	0.295054	0.530098			ITSN2	LRRC74B
	C19orf84	2.32193	0.706635	0.150805			CCDC121	C19orf84
	TBC1D3I	2.32193	0.294641	0.530707			FLJ31356	TBC1D3I
	TEX12	2.32193	0.69537	0.157784			RP11-373D23.2	TEX12
	SLC36A3	2.32193	0.691128	0.160442			ATP6V0E1P3	SLC36A3
	RORB	2.32193	0.294517	0.53089			AC009501.4	RORB
	ANKRD53	2.32193	0.294558	0.530829			VPS54	ANKRD53
	IL1R2	2.32193	0.46893	0.328892			RP11-568N6.1	IL1R2
	ERVH48-1	2.32193	0.469888	0.328006			AC016700.3	ERVH48-1
	BIN2	2.32193	0.465189	0.33237			HMGA1P8	BIN2
	BCHE	2.32193	0.46587	0.331735			DQX1	BCHE
	WFDC8	2.32193	0.687864	0.162498			COA5	WFDC8
	ACTG2	2.32193	0.696796	0.156895			ZBTB45P2	ACTG2
	KCNN2	2.32193	0.200145	0.698656			FAM201B	KCNN2
	TRPC7	2.32193	0.469781	0.328104			AC016737.1	TRPC7
	SLC10A5	2.32193	0.702981	0.153056			SGOL2	SLC10A5
	C8orf86	2.32193	0.687053	0.16301			RP11-105N14.1	C8orf86
	SLC38A11	2.32193	0.700265	0.154737			TMEM169	SLC38A11
	LOC100505502	2.32193	0.707003	0.150579			AC114803.3	LOC100505502
	GPIHBP1	2.32193	0.469941	0.327957			DIS3L2	GPIHBP1
	CALY	2.32193	0.700025	0.154887			FRG1B	CALY
	GUCA1A	2.32193	0.692595	0.159521			RP11-243J16.7	GUCA1A
	NIPSNAP3B	2.32193	0.0576537	1.23917			FOXS1	NIPSNAP3B
	SLC35G6	2.32193	0.691596	0.160147			POFUT1	SLC35G6
	FAM3B	2.32193	0.69189	0.159963			RP5-1100H13.3	FAM3B
	FAM25G	2.30875	0.297605	0.526359			RP4-620E11.5	FAM25G
	TMPRSS2	2.28011	0.0107715	1.96772			ZMYND8	TMPRSS2
	AZU1	2.28011	0.297647	0.526299			PSMD10P1	AZU1
	ITGA2B	2.28011	0.0107752	1.96758			RP5-955M13.4	ITGA2B
	PCDHGA1	2.27302	0.00712838	2.14701			ARF4P2	PCDHGA1
	PPIAL4G	2.25634	0.297688	0.526239			DIP2A	PPIAL4G
	CD72	2.24793	0.297854	0.525997			DIP2A-IT1	CD72
	GAL3ST1	2.22948	4.14965e-05	4.38199			LA16c-60G3.5	GAL3ST1
	HLA-DPB1	2.22239	0.0883496	1.0538			IL17RA	HLA-DPB1
	GOLGA6L3	2.22239	0.295594	0.529305			CDC45	GOLGA6L3
	PCDH9	2.22239	0.0575566	1.2399			AC007050.17	PCDH9
	ARMC12	2.18442	0.0575843	1.2397			CRKL	ARMC12
	CRIP3	2.1822	0.113704	0.944224			XXbac-B135H6.15	CRIP3
	NXPH3	2.16993	0.131043	0.882585			POM121L7	NXPH3
	NIM1K	2.16993	0.438287	0.358241			LIF	NIM1K
	LOC101929322	2.16993	0.99965	0.000152056			APOL1	LOC101929322
	SH2D1B	2.16993	0.438131	0.358396			RPS15AP38	SH2D1B
	C13orf46	2.16993	0.439016	0.357519			FOXRED2	C13orf46
	TMEM151A	2.16993	0.438443	0.358087			AL022237.3	TMEM151A
	KCNJ2	2.16993	0.192529	0.715503			NUP50	KCNJ2
	FGF17	2.16993	0.438391	0.358138			LMF2	FGF17
	CD14	2.16993	0.297895	0.525937			ARSA	CD14
	ZNF114	2.1375	0.131093	0.882421			AC002056.3	ZNF114
	DIRAS3	2.13124	0.00086782	3.06157			EGOT	DIRAS3
	NECAB2	2.12928	0.177863	0.749913			BRPF1	NECAB2
	DACT3	2.11548	1.19592e-05	4.9223			CHCHD4P4	DACT3
	LOC105374103	2.11548	0.057612	1.23949			TSEN2	LOC105374103
	NR4A3	2.11548	0.249089	0.603645			WNT7A	NR4A3
	WDR86	2.08746	0.0883687	1.0537			AC093495.4	WDR86
	AHSG	2.08746	0.298061	0.525695			SATB1-AS1	AHSG
	HOTS	2.08746	0.0576398	1.23928			UBE2E1-AS1	HOTS
	RCOR2	2.078	0.0247892	1.60574			NCKIPSD	RCOR2
	NTNG2	2.03953	0.00131452	2.88123			XXcos-LUCA16.1	NTNG2
	STAT4	2.03242	0.000987409	3.0055			ZMYND10-AS1	STAT4
	SLC38A5	2	0.694896	0.15808			IL17RB	SLC38A5
	RENBP	2	0.707923	0.150014			RP11-332H21.2	RENBP
	MOBP	2	0.467342	0.330365			CGGBP1	MOBP
	CYP2C19	2	0.295844	0.528938			LINC00973	CYP2C19
	ENPP3	2	0.46608	0.33154			KIAA1407	ENPP3
	GOLGA6L19	2	0.467923	0.329826			MAATS1	GOLGA6L19
	UBL4B	2	0.6874	0.16279			PARP14	UBL4B
	LOC105370733	2	0.69757	0.156412			DIRC2	LOC105370733
	SPOCK3	2	0.708415	0.149712			HSPBAP1	SPOCK3
	CPB2	2	0.705108	0.151744			SEMA5B	CPB2
	GBP6	2	0.700807	0.154402			RUVBL1	GBP6
	ARRDC5	2	0.707616	0.150202			CEP63	ARRDC5
	MAGEA5	2	0.698706	0.155706			NCK1-AS1	MAGEA5
	IGDCC3	2	0.297476	0.526547			RASA2	IGDCC3
	CXCR3	2	0.70159	0.153916			RNF7	CXCR3
	ARL14EPL	2	0.52055	0.283538			RPL6P9	ARL14EPL
	CLEC4F	2	0.609357	0.215128			AADACP1	CLEC4F
	SLC30A10	2	0.439121	0.357416			SHOX2	SLC30A10
	PLEKHS1	2	0.691772	0.160037			B3GAT3P1	PLEKHS1
	FRMPD1	2	0.295386	0.52961			FAM131A	FRMPD1
	LOC105378148	2	0.696558	0.157043			TBCCD1	LOC105378148
	USP50	2	0.686243	0.163522			ATP13A4	USP50
	TUBA3C	2	0.702194	0.153543			RP11-175P19.2	TUBA3C
	ACTA1	2	0.702618	0.153281			RP11-135A1.3	ACTA1
	GNRH2	2	0.468665	0.329138			AC128709.4	GNRH2
	CCDC62	2	0.790013	0.102366			AC128709.3	CCDC62
	CDRT1	2	0.468718	0.329089			MYL5	CDRT1
	SYPL2	2	0.0160732	1.7939			KLHL5	SYPL2
	SH2D4B	2	0.608941	0.215425			SMIM14	SH2D4B
	FASLG	2	0.438495	0.358035			EXOC1	FASLG
	ANXA13	2	0.697153	0.156672			PPAT	ANXA13
	KRT81	2	0.437923	0.358602			RP11-468N14.7	KRT81
	RAD21L1	2	0.466815	0.330855			CTD-2083E4.6	RAD21L1
	VWA3B	2	0.470743	0.327217			SLC6A19	VWA3B
	SUSD4	2	0.000562325	3.25001			RP11-480D4.1	SUSD4
	LOC105378230	2	0.69066	0.160736			RP11-480D4.2	LOC105378230
	PDE3A	2	0.836509	0.0775293			RP11-480D4.4	PDE3A
	AWAT1	2	0.466447	0.331198			MYO10	AWAT1
	LRRC6	2	0.294724	0.530585			RAI14	LRRC6
	WNT8B	2	0.192657	0.715214			OSMR-AS1	WNT8B
	ACTN2	2	0.608348	0.215848			CTD-2175A23.1	ACTN2
	PNCK	2	0.704316	0.152232			MCIDAS	PNCK
	JCHAIN	2	0.703042	0.153019			RP11-506H20.1	JCHAIN
	SGCG	2	0.700867	0.154364			SKIV2L2	SGCG
	TBC1D10C	2	0.439225	0.357313			PPWD1	TBC1D10C
	ALKAL2	2	0.687168	0.162937			CTD-2033C11.1	ALKAL2
	CLDN6	2	0.6946	0.158265			CTC-340D7.1	CLDN6
	XCL1	2	0.709339	0.149146			RASGRF2-AS1	XCL1
	CFAP126	2	0.192401	0.715792			CTD-2337A12.1	CFAP126
	SIM1	2	0.181593	0.7409			RP11-475J5.7	SIM1
	LHX9	2	0.438079	0.358447			CTD-2367A17.1	LHX9
	ABI3BP	2	0.609774	0.214831			IRF1	ABI3BP
	INHBC	2	0.464459	0.333053			C5orf66-AS2	INHBC
	PLET1	2	0.701651	0.153879			RP11-256P1.1	PLET1
	PRR16	2	0.698347	0.155929			CTD-3224K15.2	PRR16
	LOC107987269	2	0.692477	0.159595			AC005592.2	LOC107987269
	SVOPL	2	0.68798	0.162424			ARHGAP26-AS1	SVOPL
	ANGPTL6	2	0.689434	0.161508			SYNPO	ANGPTL6
	WDR63	2	0.192497	0.715575			CCNG1	WDR63
	ACTN3	2	0.470529	0.327414			RP11-619L12.3	ACTN3
	PATE2	2	0.707186	0.150466			UIMC1	PATE2
	SSX2B	2	0.992939	0.0030774			CTC-338M12.5	SSX2B
	NPSR1	2	0.696736	0.156932			CTC-338M12.4	NPSR1
	MYOZ2	2	0.695014	0.158006			GNB2L1	MYOZ2
	GOLGA6L2	2	0.468082	0.329678			RP11-360O19.5	GOLGA6L2
	CXorf36	2	0.787284	0.103869			EDN1	CXorf36
	PRSS1	2	0.695133	0.157932			DCDC2	PRSS1
	FCGR1B	2	0.705352	0.151594			RPSAP2	FCGR1B
	KRT36	2	0.703284	0.152869			HCG16	KRT36
	IL3RA	2	0.708292	0.149788			PRR3	IL3RA
	RBFOX3	2	0.467184	0.330512			MDC1	RBFOX3
	ADAMTSL2	2	0.296679	0.527714			TUBB	ADAMTSL2
	SPATA21	2	0.29493	0.530281			CCHCR1	SPATA21
	MSTN	2	0.464147	0.333345			XXbac-BPG32J3.20	MSTN
	GPR18	2	0.688677	0.161985			LY6G6E	GPR18
	SLC7A9	2	0.789101	0.102867			HSPA1L	SLC7A9
	P2RY4	2	0.687458	0.162754			C6orf48	P2RY4
	PCDHA1	2	0.464876	0.332663			DXO	PCDHA1
	LOC107985410	2	0.181717	0.740604			AGPAT1	LOC107985410
	RLBP1	2	0.695488	0.15771			XXbac-BPG181M17.5	RLBP1
	MLIP	2	0.696082	0.15734			HLA-DMA	MLIP
	CPA6	2	0.689201	0.161654			XXbac-BPG181M17.6	CPA6
	SLC4A9	2	0.438651	0.35788			TAPBP	SLC4A9
	OSCAR	2	0.685263	0.164143			ZBTB22	OSCAR
	NPTX1	2	0.438703	0.357829			RPL12P1	NPTX1
	ZNF662	2	0.297056	0.527162			SYNGAP1	ZNF662
	SLITRK3	2	0.295885	0.528877			FKBP5	SLITRK3
	MRGPRF	2	0.0513303	1.28963			SRPK1	MRGPRF
	RAB33A	1.9386	0.611147	0.213854			RP11-570K4.1	RAB33A
	PLA2G7	1.93289	0.113352	0.945572			GUCA1B	PLA2G7
	MAK	1.926	0.192561	0.715431			MRPS10	MAK
	PHOSPHO1	1.91754	0.085825	1.06639			RPL7L1	PHOSPHO1
	RFESD	1.91754	0.177772	0.750138			KLHDC3	RFESD
	HPCAL4	1.90689	0.000243644	3.61324			SLC22A7	HPCAL4
	SEC22B3	1.90689	0.000243799	3.61297			MAD2L1BP	SEC22B3
	SYNPO	1.90689	3.81807e-07	6.41816			CDC5L	SYNPO
	SSX4	1.90689	0.192465	0.715648			RP11-553A21.3	SSX4
	LIPC	1.90689	0.43886	0.357674			CD164	LIPC
	WDR97	1.90689	0.0858436	1.06629			TRAF3IP2-AS1	WDR97
	ZSCAN30	1.90689	0.0107508	1.96856			LAMA4	ZSCAN30
	TUBAL3	1.89308	0.192305	0.716008			PERP	TUBAL3
	MYCL	1.88858	1.28927e-05	4.88965			RP11-390P2.2	MYCL
	C3	1.88753	0.00187787	2.72633			RP11-15H7.2	C3
	GPRIN3	1.87447	0.00984544	2.00676			MTRF1L	GPRIN3
	XDH	1.87447	0.0575982	1.23959			RSPH3	XDH
	PPP1R1A	1.87447	0.998661	0.000581878			RP1-167A14.2	PPP1R1A
	GMNC	1.87447	0.437664	0.358859			PDCD2	GMNC
	C20orf204	1.87447	0.298144	0.525574			KIAA0895	C20orf204
	LOC105377022	1.87447	0.437716	0.358808			LINC-PINT	LOC105377022
	CFHR1	1.87447	0.438235	0.358293			AKR1D1	CFHR1
	CD6	1.85415	0.00984889	2.00661			AC006372.4	CD6
	RAB6D	1.848	0.123663	0.907759			RP11-875O11.2	RAB6D
	TBC1D3K	1.848	0.000240825	3.6183			FZD3	TBC1D3K
	SHC4	1.848	0.160555	0.794376			FBXO16	SHC4
	FST	1.8413	0.024782	1.60586			PURG	FST
	COX6B2	1.8365	0.276826	0.557793			RANP9	COX6B2
	RND2	1.8365	0.0350316	1.45554			FUT10	RND2
	GDPD1	1.83432	0.0070256	2.15332			KB-1836B5.1	GDPD1
	LOC100996643	1.83007	0.00126157	2.89909			BAG4	LOC100996643
	RGS9	1.82597	0.0247964	1.60561			LETM2	RGS9
	TMEM74B	1.82597	0.0368516	1.43354			KAT6A	TMEM74B
	IRAK3	1.80735	0.0324354	1.48898			SMIM19	IRAK3
	ARL10	1.80735	0.990029	0.00435194			RP11-503E24.2	ARL10
	KCNAB3	1.80735	0.00451536	2.34531			RP11-91I20.2	KCNAB3
	COLCA2	1.80735	0.439173	0.357364			TTPA	COLCA2
	ADAMTS6	1.80735	0.000345361	3.46173			RPS15AP25	ADAMTS6
	COL16A1	1.80735	0.192337	0.715936			REXO1L8P	COL16A1
	C9orf64	1.80735	0.131018	0.882668			REXO1L12P	C9orf64
	MUC16	1.80735	0.439393	0.357147			CTD-2284J15.1	MUC16
	PDZD7	1.7885	0.000558383	3.25307			RIPK2	PDZD7
	KANK3	1.77761	0.000212149	3.67336			DECR1	KANK3
	GAP43	1.77761	0.276866	0.55773			NBN	GAP43
	B3GNT6	1.76553	0.276947	0.557604			TMEM55A	B3GNT6
	CSNK2A3	1.76553	0.609715	0.214873			FSBP	CSNK2A3
	LGALS9B	1.76553	0.610072	0.214619			HRSP12	LGALS9B
	COL9A2	1.75899	0.0153013	1.81527			KB-1460A1.2	COL9A2
	SCARF1	1.75489	0.0551473	1.25848			KB-1639H6.2	SCARF1
	ZCCHC12	1.75489	0.0224273	1.64922			RP11-778D12.2	ZCCHC12
	DNAJC5B	1.73697	0.130967	0.882837			ZHX1-C8orf76	DNAJC5B
	RAB7B	1.73697	0.704478	0.152132			ATAD2	RAB7B
	KLF15	1.73697	0.610012	0.214661			RNF139-AS1	KLF15
	LOC105373759	1.73697	0.177802	0.750063			TRIB1	LOC105373759
	SLC17A7	1.72247	0.0513176	1.28973			MYC	SLC17A7
	MAN1C1	1.71989	0.0037576	2.42509			RP11-473O4.4	MAN1C1
	ELMOD1	1.71128	1.21028e-07	6.91711			RP11-473O4.3	ELMOD1
	LOC105371932	1.71049	0.277188	0.557225			EFR3A	LOC105371932
	C1R	1.70854	2.18117e-05	4.66131			ST13P6	C1R
	ABHD12B	1.70044	0.519942	0.284045			CHRAC1	ABHD12B
	SLC26A4	1.70044	0.192369	0.715864			RP11-10J21.5	SLC26A4
	PCP4L1	1.70044	0.611028	0.213939			OPLAH	PCP4L1
	TNXB	1.70044	0.501805	0.299465			RFX3-AS1	TNXB
	PCDHB13	1.70044	0.192433	0.71572			B4GALT1-AS1	PCDHB13
	TRIM17	1.70044	0.276907	0.557667			FAM219A	TRIM17
	PTGDS	1.68966	0.113374	0.945487			RP11-182N22.8	PTGDS
	GJB6	1.68589	0.0132913	1.87643			MSMP	GJB6
	ABCG4	1.6845	0.00585386	2.23256			RP11-112J3.15	ABCG4
	ARMC3	1.6845	0.0661948	1.17918			LINC00961	ARMC3
	SMIM17	1.67807	0.277027	0.557478			LINC01410	SMIM17
	ADPRH	1.67807	0.177833	0.749988			TJP2	ADPRH
	TTC9B	1.67807	0.608288	0.21589			VPS13A-AS1	TTC9B
	CXCL3	1.67807	0.609953	0.214704			RMI1	CXCL3
	CACNA1G	1.66985	3.31612e-08	7.47937			RP11-435O5.4	CACNA1G
	IL9R	1.66985	0.0144428	1.84035			SMC2-AS1	IL9R
	C10orf126	1.66297	0.277067	0.557415			KLF4	C10orf126
	FAM106B	1.66297	0.130994	0.88275			SLC31A1	FAM106B
	ZNF891	1.66297	0.0469101	1.32873			TNFSF15	ZNF891
	CCDC151	1.65535	0.0224207	1.64935			GSN-AS1	CCDC151
	ZNF606	1.65208	0.103163	0.986475			LRSAM1	ZNF606
	LHX2	1.65208	0.249051	0.603711			RP11-203J24.8	LHX2
	ZNF765-ZNF761	1.64386	0.0207467	1.68305			NAIF1	ZNF765-ZNF761
	ZNF235	1.64046	0.00844589	2.07335			WDR34	ZNF235
	ARMH4	1.63743	0.00289095	2.53896			STKLD1	ARMH4
	IGSF10	1.62449	3.97798e-05	4.40034			MAN1B1	IGSF10
	FHAD1	1.62149	1.81531e-05	4.74105			PDZD11	FHAD1
	BOC	1.61353	0.000233756	3.63124			LINC00629	BOC
	MAPK15	1.60942	0.00164763	2.78314			DUX4L16	MAPK15
	44443	1.60881	0.0732372	1.13527			DUX4L19	44443
	GLTPD2	1.60881	0.113396	0.945401			AC090616.2	GLTPD2
	HAS1	1.58496	0.702134	0.15358			UQCR10	HAS1
	PDE1A	1.58496	0.690134	0.161067			SLC2A1-AS1	PDE1A
	FSCN3	1.58496	0.69626	0.157228			RP13-463N16.6	FSCN3
	PLXDC1	1.58496	0.0324266	1.4891			GSTP1	PLXDC1
	SFRP2	1.58496	0.704438	0.152157			RP11-356M20.1	SFRP2
	MEP1B	1.58496	0.700145	0.154812			RP11-96D1.7	MEP1B
	QPRT	1.58496	0.388278	0.410858			MEGF6	QPRT
	CAPN9	1.58496	0.687284	0.162864			THEM4	CAPN9
	ID4	1.58496	0.438808	0.357726			RCN1	ID4
	C9orf47	1.58496	0.520716	0.283399			MYEOV	C9orf47
	KLHL10	1.58496	0.68769	0.162607			RP1-96H9.5	KLHL10
	WNT9A	1.58496	0.0422371	1.37431			PRKAG1	WNT9A
	LOC105375816	1.58496	0.68659	0.163303			HOXC-AS1	LOC105375816
	CDHR4	1.58496	0.689842	0.161251			WIBG	CDHR4
	MYBPH	1.58496	0.696855	0.156858			SBNO1	MYBPH
	HIGD1B	1.58496	0.611088	0.213897			RPS3AP46	HIGD1B
	SLC34A3	1.58496	0.688444	0.162131			MAP3K9	SLC34A3
	FBLN2	1.58496	0.46787	0.329875			OCA2	FBLN2
	TRIM54	1.58496	0.609476	0.215043			CHRNA5	TRIM54
	PDZK1IP1	1.58496	0.610968	0.213982			PCSK6	PDZK1IP1
	SLC22A7	1.58496	0.693596	0.158893			CTA-363E6.6	SLC22A7
	CATSPERG	1.58496	0.451665	0.345184			44440	CATSPERG
	SIGLEC6	1.58496	0.298268	0.525393			ZNF668	SIGLEC6
	CASQ1	1.58496	0.695904	0.157451			CHD3	CASQ1
	CXorf21	1.58496	0.690952	0.160552			ADORA2B	CXorf21
	PRAC2	1.58496	0.994358	0.00245704			RPS20P35	PRAC2
	CFAP61	1.58496	0.610311	0.214449			PGAP3	CFAP61
	FNDC9	1.58496	0.688154	0.162314			CTD-2267D19.3	FNDC9
	AQP2	1.58496	0.467026	0.330659			PSMC3IP	AQP2
	CCDC181	1.58496	0.694423	0.158376			DCAKD	CCDC181
	TULP1	1.58496	0.690894	0.160589			SLC35B1	TULP1
	GPR55	1.58496	0.465346	0.332224			PTRH2	GPR55
	BTN1A1	1.58496	0.465242	0.332321			TCEB1P28	BTN1A1
	VNN3	1.58496	0.704925	0.151857			ELOF1	VNN3
	NOS2	1.58496	0.78674	0.104169			AC012487.2	NOS2
	SH2D7	1.58496	0.707493	0.150278			RP13-1039J1.3	SH2D7
	KCNT1	1.58496	0.789891	0.102433			CCDC93	KCNT1
	PXT1	1.58496	0.693301	0.159078			KB-7G2.9	PXT1
	ABCC11	1.58496	0.468558	0.329236			PI4KA	ABCC11
	PLPP4	1.58496	0.991553	0.00368409			RP11-44D5.1	PLPP4
	ITGAD	1.58496	0.687922	0.162461			C3orf56	ITGAD
	PCDHGA2	1.58496	0.469462	0.3284			FBXO8	PCDHGA2
	ADGRG7	1.58496	0.706146	0.151106			CTD-2083E4.5	ADGRG7
	SFRP1	1.58496	0.46566	0.331931			CWC27	SFRP1
	TEX11	1.58496	0.702739	0.153206			TMEM161B	TEX11
	ADCY10	1.58496	0.295303	0.529732			AC008592.5	ADCY10
	KIF6	1.58496	0.692066	0.159853			SLU7	KIF6
	A2M	1.58496	0.520163	0.283861			GUSBP2	A2M
	NKAIN4	1.58496	0.701953	0.153692			WASF1	NKAIN4
	FOXN4	1.58496	0.470101	0.327809			CTD-2541M15.1	FOXN4
	APBA1	1.58496	0.296846	0.527468			RP11-697N18.3	APBA1
	CHRNG	1.58496	0.708599	0.149599			SMU1	CHRNG
	LOC112267904	1.58496	0.18212	0.739642			RP11-57C19.6	LOC112267904
	HEMGN	1.58496	0.699185	0.155408			RP1-261D10.2	HEMGN
	LOC105378189	1.58496	0.467289	0.330414			EXOSC4	LOC105378189
	ISLR2	1.58496	0.995126	0.00212178			RP11-443B7.2	ISLR2
	SHISAL1	1.58496	0.60906	0.21534			SPTBN2	SHISAL1
	HMCN2	1.58496	0.520108	0.283907			NADSYN1	HMCN2
	GDF1	1.58496	0.68955	0.161434			CCDC83	GDF1
	LDHAL6A	1.58496	0.706023	0.151181			RP5-940J5.8	LDHAL6A
	C21orf59-TCP10L	1.58496	0.466237	0.331393			RP5-940J5.9	C21orf59-TCP10L
	TRIM72	1.58496	0.709462	0.149071			RP11-834C11.6	TRIM72
	LOC102724877	1.58496	0.706268	0.15103			RP11-50C13.2	LOC102724877
	GLB1L3	1.58496	0.699065	0.155483			KIAA0100	GLB1L3
	KLHL13	1.58496	0.388864	0.410202			UTP18	KLHL13
	CACNA1F	1.58496	0.296762	0.527591			MMD	CACNA1F
	DUOX1	1.58496	0.789526	0.102633			INTS2	DUOX1
	ZNF880	1.58496	0.294682	0.530646			BCL2L11	ZNF880
	HFM1	1.58496	0.388326	0.410803			AC096670.3	HFM1
	ATOH7	1.58496	0.610132	0.214576			CLASP1	ATOH7
	GPR45	1.58496	0.685551	0.16396			LINC00960	GPR45
	ZFPM2	1.58496	0.463991	0.333491			USP17L30	ZFPM2
	PCDHGA12	1.58496	0.466027	0.331589			SETD9	PCDHGA12
	FNDC10	1.58496	0.706574	0.150842			AC034243.1	FNDC10
	KMO	1.58496	0.787647	0.103669			MSX2	KMO
	PIWIL3	1.58496	0.470582	0.327365			PRRT1	PIWIL3
	TMEM71	1.58496	0.686937	0.163083			XPO5	TMEM71
	RFLNA	1.58496	0.709277	0.149184			RP11-618M23.4	RFLNA
	EXOC3L2	1.58496	0.70639	0.150955			RP11-1080G15.1	EXOC3L2
	TULP2	1.58496	0.704803	0.151932			TRIM55	TULP2
	KCNIP1	1.58496	0.695844	0.157488			GPAA1	KCNIP1
	GFRA3	1.58496	0.702376	0.153431			PARPG1	GFRA3
	RHAG	1.58496	0.686648	0.163266			CSRNP2	RHAG
	HOXD9	1.58496	0.699604	0.155147			LINC00592	HOXD9
	C7orf71	1.58496	0.685667	0.163887			RP11-154B12.3	C7orf71
	GAS2	1.58496	0.706207	0.151068			FZD2	GAS2
	SCN4B	1.58496	0.276987	0.557541			CCDC138	SCN4B
	CXCL2	1.58496	0.388815	0.410257			ACAA1	CXCL2
	LOC107984745	1.58496	0.46629	0.331344			MYD88	LOC107984745
	S100Z	1.58496	0.709216	0.149222			P2RY12	S100Z
	SSTR2	1.58496	0.388375	0.410748			TBX18	SSTR2
	LHX3	1.58496	0.704864	0.151895			AC002480.2	LHX3
	JAM2	1.58496	0.690367	0.16092			NPM3	JAM2
	FOXD3	1.58496	0.608585	0.215679			TBL3	FOXD3
	AKAIN1	1.58496	0.697928	0.156189			FGF8	AKAIN1
	CLDN22	1.58496	0.688735	0.161948			AP003774.1	CLDN22
	OPRM1	1.58496	0.277108	0.557351			C14orf37	OPRM1
	SLC5A2	1.58496	0.685724	0.163851			FLJ31306	SLC5A2
	TTC25	1.58496	0.61037	0.214407			STARD3	TTC25
	LOC101059906	1.58496	0.691479	0.160221			KRT41P	LOC101059906
	CILP	1.58496	0.465765	0.331833			MIR10A	CILP
	DDR2	1.58496	0.609893	0.214746			PARD6B	DDR2
	FLT3	1.58496	0.388473	0.410639			RP11-93B14.6	FLT3
	GPR15	1.58496	0.609238	0.215213			ZDHHC8	GPR15
	FRRS1L	1.58496	0.438547	0.357984			IFT80	FRRS1L
	INSYN2	1.58496	0.608407	0.215806			ZNF184	INSYN2
	NBPF6	1.58496	0.685494	0.163997			SYNJ2-IT1	NBPF6
	CARD14	1.58496	0.438027	0.358499			TRIP6	CARD14
	RASL11B	1.58496	0.700385	0.154663			CLN8	RASL11B
	LOC112267878	1.58496	0.519776	0.284183			RP11-360L9.4	LOC112267878
	DPYS	1.58496	0.685897	0.163741			TSPAN10	DPYS
	MMP21	1.58496	0.695429	0.157747			SYNE4	MMP21
	PNLDC1	1.58496	0.695311	0.157821			RP5-887A10.1	PNLDC1
	TMEM220	1.58496	0.696617	0.157006			NBR2	TMEM220
	SPON2	1.58496	0.691831	0.16			HOXB5	SPON2
	PTGIS	1.58496	0.295552	0.529366			TBC1D22A	PTGIS
	GOLGA6L7	1.58496	0.692771	0.15941			HIST1H2BPS2	GOLGA6L7
	RFPL2	1.58496	0.608644	0.215636			RP11-66D17.3	RFPL2
	C7orf65	1.58496	0.610251	0.214491			RP11-8L18.2	C7orf65
	CCR7	1.58496	0.703648	0.152644			FUT11	CCR7
	PKP1	1.58496	0.296386	0.528143			RP11-739B23.1	PKP1
	WNT3A	1.58496	0.610789	0.214109			CNP	WNT3A
	TMEM35A	1.58496	0.690543	0.16081			MPHOSPH10	TMEM35A
	AARD	1.58496	0.690835	0.160626			MSMO1	AARD
	LOC101927401	1.58496	0.707555	0.15024			MCM4	LOC101927401
	CRTAM	1.58496	0.693478	0.158967			MRPS14	CRTAM
	DYNAP	1.58496	0.698406	0.155892			VAMP8	DYNAP
	APLNR	1.58496	0.469036	0.328794			RBM34	APLNR
	SFRP5	1.58496	0.702557	0.153318			EPB41L1	SFRP5
	M1AP	1.58496	0.70147	0.153991			LL22NC03-23C6.12	M1AP
	CNGA4	1.58496	0.465033	0.332516			RPL7	CNGA4
	LCN10	1.58496	0.703952	0.152457			RP11-67L3.4	LCN10
	EPHX3	1.58496	0.687806	0.162534			RP11-67L3.5	EPHX3
	PPARGC1A	1.58496	0.610848	0.214067			RP11-797M17.1	PPARGC1A
	BGN	1.58496	0.693183	0.159152			ZBTB1	BGN
	TCF4	1.58496	0.610609	0.214237			RP11-736N17.4	TCF4
	LOC105370362	1.58496	0.707739	0.150127			PKD1P6	LOC105370362
	KLHL14	1.58496	0.464928	0.332614			ERN1	KLHL14
	MTMR7	1.58496	0.464667	0.332858			ADI1	MTMR7
	LOC112268393	1.58496	0.699665	0.15511			SNX18P4	LOC112268393
	LMX1B	1.58496	0.608466	0.215763			IMMP1L	LMX1B
	SLC22A11	1.58496	0.465975	0.331638			ACP2	SLC22A11
	KRT20	1.57075	0.0077254	2.11208			RP11-528A4.3	KRT20
	S100A14	1.56828	0.103206	0.986296			RP1-179N16.3	S100A14
	ENO3	1.5656	0.0207405	1.68318			HBP1	ENO3
	PPIL6	1.5656	0.0138832	1.85751			AP000487.5	PPIL6
	SERPINE1	1.56188	0.00491402	2.30856			RP11-55K13.1	SERPINE1
	EFHD1	1.55943	0.125779	0.900393			RP11-128A17.1	EFHD1
	FAM131C	1.55221	8.30169e-18	17.0808			RP11-20I23.8	FAM131C
	TNNC1	1.5502	0.249127	0.603579			GAN	TNNC1
	WFDC2	1.54432	0.61043	0.214364			MCM6	WFDC2
	RAB41	1.53605	0.260916	0.5835			BAGE2	RAB41
	LOC107985381	1.53605	0.388717	0.410366			CTD-2228K2.2	LOC107985381
	LOC107984025	1.53605	0.60912	0.215297			RP11-423H2.5	LOC107984025
	TMEM249	1.52356	0.693521	0.15894			KB-1930G5.4	TMEM249
	CSTA	1.52356	0.61049	0.214322			ABHD17A	CSTA
	RASIP1	1.51937	0.0268286	1.5714			RP11-65J21.3	RASIP1
	MEGF11	1.5025	0.76098	0.118627			RNASE11	MEGF11
	DCST2	1.5025	0.38818	0.410967			BCRP8	DCST2
	LOC107985856	1.5025	0.608763	0.215552			RP1-97D16.1	LOC107985856
	PIK3R5	1.49476	0.0268057	1.57177			TUBB8P1	PIK3R5
	TRPV3	1.48543	0.103142	0.986564			GJB1	TRPV3
	NOVA2	1.48113	2.19815e-06	5.65794			CTD-3126B10.1	NOVA2
	LOC102724965	1.47999	0.026821	1.57153			SLX1A	LOC102724965
	CORO1A	1.47551	1.15168e-08	7.93867			SLX1A-SULT1A3	CORO1A
	PRTN3	1.47175	0.0268133	1.57165			GOSR2	PRTN3
	ERP27	1.47131	0.142503	0.846177			RP11-156P1.2	ERP27
	TCTE1	1.46949	0.260877	0.583565			HIVEP1	TCTE1
	NKD1	1.45943	0.000329175	3.48257			NFATC2IP	NKD1
	SLITRK4	1.45943	0.451613	0.345234			XPO1	SLITRK4
	LOC112268076	1.45943	0.438339	0.35819			RP11-705O24.1	LOC112268076
	GRASP	1.45943	0.142529	0.846097			CTD-2525I3.2	GRASP
	C3orf14	1.45418	0.057629	1.23936			BOLA3-AS1	C3orf14
	LEMD1	1.45066	0.520439	0.28363			AC016738.4	LEMD1
	TM4SF4	1.442	0.00505125	2.2966			STK3	TM4SF4
	ACSBG2	1.44057	0.451717	0.345133			OSR2	ACSBG2
	C8G	1.44057	0.438912	0.357623			CTA-215D11.4	C8G
	ANKRD29	1.44057	0.000281005	3.55129			TOB1-AS1	ANKRD29
	PRPH	1.44057	0.389011	0.410038			CEACAM16	PRPH
	HIST1H2BH	1.43134	0.219876	0.657822			CTD-2547L16.1	HIST1H2BH
	MAP1LC3B2	1.42381	0.142476	0.846258			DCAF7	MAP1LC3B2
	TMEM171	1.42146	0.000241374	3.61731			ZNF346	TMEM171
	ATP6V1G2	1.42033	0.0267981	1.5719			ARID3C	ATP6V1G2
	CYP1A1	1.41504	0.219911	0.657753			MAMDC2	CYP1A1
	SUSD3	1.41504	0.498941	0.301951			RP11-20B24.4	SUSD3
	MFSD2B	1.41504	0.69314	0.159179			RP13-20L14.6	MFSD2B
	ARID3C	1.41504	0.388668	0.410421			ARHGAP26	ARID3C
	ISLR	1.41504	0.609001	0.215382			MKLN1-AS	ISLR
	NGFR	1.41504	0.00703636	2.15265			DOK4	NGFR
	ZPLD1	1.41504	0.520273	0.283769			RP11-536P6.3	ZPLD1
	CPAMD8	1.41504	0.219841	0.657891			RP11-18H7.1	CPAMD8
	MAATS1	1.41504	0.388131	0.411021			GABARAP	MAATS1
	ZNF442	1.41504	0.610191	0.214534			RPL21P8	ZNF442
	BACH2	1.41504	0.248793	0.604161			RP3-438O4.4	BACH2
	FAM90A1	1.41504	0.608882	0.215467			BHLHE40-AS1	FAM90A1
	PRRX2	1.41028	0.358396	0.445637			RP11-864I4.4	PRRX2
	SCN1B	1.41028	0.0876354	1.05732			TAF1D	SCN1B
	RIPPLY2	1.40718	0.0821281	1.08551			EMP2	RIPPLY2
	RHOU	1.40352	1.08306e-13	12.9653			RP11-27M24.2	RHOU
	ADAMTS14	1.39855	0.0528944	1.27659			EEF1B2	ADAMTS14
	LOC107986754	1.39855	0.219981	0.657616			RP11-666A8.8	LOC107986754
	KISS1R	1.39855	0.339593	0.469041			PRDM1	KISS1R
	BIRC7	1.39593	0.219946	0.657684			PPP1R1B	BIRC7
	SYCP2	1.39232	0.0592262	1.22749			MLX	SYCP2
	PPP1R32	1.39232	0.125755	0.900476			C22orf24	PPP1R32
	HESX1	1.39232	0.092731	1.03277			RP11-132N15.2	HESX1
	CDH15	1.38904	0.0299693	1.52332			VPS52	CDH15
	BCL11B	1.38702	0.0018509	2.73262			B3GALT4	BCL11B
	TMPRSS11E	1.38333	0.0529074	1.27648			RP11-293A21.1	TMPRSS11E
	CD101	1.37851	0.339638	0.468984			SNORA72	CD101
	MGAT3	1.37851	0.468232	0.329539			RP11-335E6.2	MGAT3
	C1S	1.37851	0.38862	0.410475			BRSK1	C1S
	LOC107986810	1.37851	0.388229	0.410912			RP11-211G3.2	LOC107986810
	OXCT2	1.37851	0.0468682	1.32912			RP11-273G15.2	OXCT2
	GOLT1A	1.3744	0.0592404	1.22738			GEMIN6	GOLT1A
	SEMA3F	1.37281	0.00138672	2.85801			SAV1	SEMA3F
	SEMA3B	1.37197	0.00219213	2.65913			RP13-638C3.3	SEMA3B
	MOB3B	1.36923	0.00014938	3.82571			CPT1A	MOB3B
	EBLN2	1.36257	0.519721	0.284229			CNGA4	EBLN2
	ZNF649	1.36257	0.294791	0.530486			EZR-AS1	ZNF649
	FAXDC2	1.36257	0.103184	0.986386			NUDT12	FAXDC2
	SCML2	1.35755	0.00542034	2.26597			PRB2	SCML2
	PIP5K1B	1.35364	0.294915	0.530303			NR2F6	PIP5K1B
	SH2D3C	1.35364	0.220016	0.657547			ARID5B	SH2D3C
	ETFBKMT	1.3505	0.163785	0.785725			BIRC3	ETFBKMT
	SLC30A3	1.34746	4.73968e-06	5.32425			RP11-864G5.8	SLC30A3
	GZMM	1.34395	0.520771	0.283353			CTB-193M12.1	GZMM
	KCNH2	1.34395	7.65577e-13	12.116			LRP1	KCNH2
	CASKIN1	1.34395	0.000333626	3.47674			DDX39B	CASKIN1
	VCPKMT	1.34141	0.00167377	2.7763			ATP6V1G2-DDX39B	VCPKMT
	RGMA	1.33643	1.013e-07	6.99439			NBPF18P	RGMA
	LOC107984833	1.33184	0.193278	0.713818			FAM76B	LOC107984833
	KLRC3	1.33121	0.19331	0.713746			RP11-310P5.1	KLRC3
	NRSN2	1.33065	0.0264193	1.57808			TST	NRSN2
	USP2	1.32698	0.000322434	3.49156			RP11-415J8.7	USP2
	POM121L2	1.32193	0.609298	0.21517			C14orf93	POM121L2
	CLDN16	1.32193	0.61055	0.214279			CEP170B	CLDN16
	LCTL	1.32193	0.29475	0.530547			CTD-3051D23.4	LCTL
	SMIM25	1.32193	0.520992	0.283169			CACNB4	SMIM25
	F2RL2	1.32193	0.388913	0.410147			SNHG1	F2RL2
	BHMG1	1.32193	0.789709	0.102533			LTA4H	BHMG1
	KCNK13	1.32193	0.790683	0.101998			RP11-343K8.3	KCNK13
	SCG3	1.32193	0.609536	0.215001			RP11-54O7.1	SCG3
	RRAD	1.32193	0.520052	0.283953			MBOAT7	RRAD
	ALDH3B2	1.32193	0.0213977	1.66963			RP11-65J3.14	ALDH3B2
	S1PR1	1.32193	0.520328	0.283722			KDM6B	S1PR1
	NLRP6	1.32193	0.787224	0.103902			CTD-2534I21.8	NLRP6
	AIPL1	1.32193	0.520826	0.283307			OR6C71P	AIPL1
	ARHGAP28	1.32193	0.787163	0.103935			RP11-54O15.3	ARHGAP28
	TMEM74	1.32193	0.125731	0.900559			BARHL1	TMEM74
	MYPN	1.32193	0.519997	0.283999			RPL7L1P8	MYPN
	LOC100996911	1.32193	0.992062	0.00346125			SCN4A	LOC100996911
	IL2RB	1.32193	0.451404	0.345435			BAALC-AS1	IL2RB
	ATP13A4	1.32193	0.438964	0.357571			CENPP	ATP13A4
	SLC19A3	1.29956	0.0528813	1.2767			AL163953.3	SLC19A3
	CYP2E1	1.29956	0.110949	0.954875			RP11-77A13.1	CYP2E1
	FHIT	1.29546	0.994155	0.00254587			PROSER2	FHIT
	FAM155A	1.29546	0.110994	0.954702			RP11-281P23.2	FAM155A
	RIMS3	1.29255	8.67375e-22	21.0618			RP11-629O1.2	RIMS3
	ST8SIA5	1.28951	0.499427	0.301528			DSCAML1	ST8SIA5
	CPQ	1.2854	0.193246	0.71389			SLFN5	CPQ
	CORO6	1.28379	8.87446e-08	7.05186			PSMD8P1	CORO6
	SERF1A	1.28177	0.00620829	2.20703			RP11-510M2.8	SERF1A
	CCDC136	1.28011	5.79961e-06	5.2366			AC012066.1	CCDC136
	SUMO4	1.27563	0.294956	0.530243			CRNDE	SUMO4
	TCEA3	1.27302	0.172613	0.762928			IRX5	TCEA3
	RGS16	1.27302	0.260798	0.583695			CTD-3032H12.2	RGS16
	RASL10A	1.27009	0.220051	0.657478			HYAL1	RASL10A
	STON1	1.26589	1.24706e-05	4.90411			RP11-7I15.4	STON1
	PLA2G4F	1.26303	0.451456	0.345384			SETD2	PLA2G4F
	DSEL	1.26303	0.130669	0.883828			STX5	DSEL
	SH3BGR	1.26112	0.0753624	1.12285			VPS4A	SH3BGR
	FAM131B	1.25376	0.0638465	1.19486			PPP1R3D	FAM131B
	RTBDN	1.25376	0.113329	0.945658			C19orf10	RTBDN
	ZNF878	1.25154	0.171036	0.766911			KDM5A	ZNF878
	KLRG1	1.25054	0.0864322	1.06332			CTC-338M12.1	KLRG1
	ITGB3	1.24998	0.000312054	3.50577			ATXN2	ITGB3
	SPDYA	1.24793	0.519611	0.284322			NHP2L1	SPDYA
	TAS2R14	1.24793	0.609655	0.214916			MEI1	TAS2R14
	RASSF4	1.24793	0.00178928	2.74732			TRIM7	RASSF4
	ALOX15	1.24101	0.0753455	1.12294			B4GALT1	ALOX15
	CXCL1	1.24101	0.520218	0.283815			AC008753.6	CXCL1
	ANKRD2	1.23447	0.294873	0.530364			ZSCAN16-AS1	ANKRD2
	CREB3L3	1.23447	0.110971	0.954789			CKMT1A	CREB3L3
	PPM1E	1.23266	0.00304611	2.51625			CCDC103	PPM1E
	NPL	1.23195	0.00531816	2.27424			FAM187A	NPL
	ANKRD34B	1.2303	0.010281	1.98797			RMND5A	ANKRD34B
	CD164L2	1.22239	0.379618	0.420653			LASP1	CD164L2
	LTK	1.22239	0.277148	0.557288			GRHL2	LTK
	FAM49A	1.22239	0.388766	0.410311			AC084809.2	FAM49A
	SLAMF8	1.22239	0.192593	0.715359			SPATC1L	SLAMF8
	SIK1	1.22239	0.22012	0.65734			AP001468.58	SIK1
	KCNN1	1.22239	0.610908	0.214024			ILF3-AS1	KCNN1
	H2BFM	1.22239	0.994295	0.00248496			XXbac-B476C20.9	H2BFM
	KIAA1614	1.22239	0.393985	0.40452			RP11-431M3.2	KIAA1614
	CPNE9	1.22239	0.790988	0.10183			SECTM1	CPNE9
	ANKRD55	1.22239	0.78668	0.104202			APCDD1L	ANKRD55
	PCDHGB2	1.22239	0.220085	0.657409			RAET1E-AS1	PCDHGB2
	HAPLN2	1.22239	0.787042	0.104002			BIRC7	HAPLN2
	CCDC73	1.22239	0.294997	0.530182			ATP6V0A1	CCDC73
	ADAM32	1.22239	0.113307	0.945744			ST7L	ADAM32
	NR2E3	1.22239	0.26072	0.583825			PFKFB1	NR2E3
	LOC112268140	1.22239	0.437975	0.35855			PNPLA3	LOC112268140
	ANXA8L1	1.22239	0.787103	0.103969			RP11-434D2.11	ANXA8L1
	SMIM5	1.22239	0.692887	0.159338			COTL1P2	SMIM5
	OTULINL	1.21978	1.89741e-06	5.72184			HSPE1P10	OTULINL
	TMC8	1.21842	0.00861627	2.06468			RP11-434D11.4	TMC8
	SCUBE1	1.21723	0.00111657	2.95211			EPS8L1	SCUBE1
	SLC16A2	1.21527	2.49736e-07	6.60252			RP11-467K18.2	SLC16A2
	BCO2	1.21412	0.0494235	1.30607			OR9Q2	BCO2
	ANKRD20A2	1.20436	0.123075	0.909831			EMC6	ANKRD20A2
	GOLGA6L10	1.20436	0.0377078	1.42357			RP11-522I20.3	GOLGA6L10
	KCP	1.20163	0.196312	0.707053			RP11-110G21.1	KCP
	PRSS27	1.20163	0.520605	0.283492			RP11-110G21.2	PRSS27
	ADGRA2	1.20163	2.07419e-09	8.68315			POLK	ADGRA2
	CCDC160	1.20163	0.260759	0.58376			LINC00663	CCDC160
	LOC653513	1.19794	0.094237	1.02578			SIRT3	LOC653513
	HRCT1	1.19607	0.0576429	1.23925			TTC9C	HRCT1
	IL21R	1.19265	0.0186603	1.72908			RP11-1167A19.2	IL21R
	SPTBN4	1.19265	0.149545	0.825228			ECI1	SPTBN4
	SOGA3	1.19265	0.0150404	1.82274			RP11-346C16.4	SOGA3
	NOD2	1.19265	0.439445	0.357095			SLC16A2	NOD2
	EXOC3L4	1.19265	0.339728	0.468868			SLC2A2	EXOC3L4
	MAMSTR	1.18948	0.0378912	1.42146			HRH1	MAMSTR
	SLC29A4	1.18944	9.03566e-17	16.044			HOXB6	SLC29A4
	TMEM189-UBE2V1	1.18235	3.26332e-09	8.48634			HOXB3	TMEM189-UBE2V1
	ADGRB2	1.17871	1.18792e-33	32.9252			GPANK1	ADGRB2
	PPM1J	1.17468	1.99294e-06	5.70051			LY6G5B	PPM1J
	GIPR	1.17425	0.00271977	2.56547			C14orf132	GIPR
	GAL3ST4	1.16993	0.339683	0.468926			GFM2	GAL3ST4
	CA5A	1.16993	0.787768	0.103602			ZEB1-AS1	CA5A
	ARMH1	1.16993	0.788919	0.102968			AHSA1	ARMH1
	RASAL1	1.16993	0.0158933	1.79879			HIST1H2BD	RASAL1
	SEC14L4	1.16993	0.43782	0.358705			SLFN12	SEC14L4
	LOC440292	1.16993	0.693775	0.158781			U95743.1	LOC440292
	CCDC30	1.16993	0.519887	0.284091			ANKRD11	CCDC30
	CCT6B	1.16993	0.520384	0.283676			ATXN7L1	CCT6B
	RGPD3	1.16993	0.394084	0.404412			NRIP1	RGPD3
	LOC646652	1.16993	0.451508	0.345334			ZYG11B	LOC646652
	C4orf19	1.16993	0.388424	0.410694			TRIM69	C4orf19
	SPTB	1.16993	4.31791e-05	4.36473			ETFDH	SPTB
	KIF26B	1.16993	0.086451	1.06323			IGF2-AS	KIF26B
	ATP1B2	1.1635	0.0576547	1.23917			ACYP2	ATP1B2
	TSPAN7	1.15966	0.0436785	1.35973			RRS1-AS1	TSPAN7
	CLIC3	1.15929	0.00180436	2.74368			RP11-425D10.10	CLIC3
	FEZ1	1.1592	0.150008	0.823885			LRRC1	FEZ1
	107985971	1.15754	0.172552	0.763079			RPS6KA2-AS1	107985971
	CDK14	1.15754	0.14718	0.832151			CCND3	CDK14
	FBXO36	1.15472	0.00475403	2.32294			XRCC6P1	FBXO36
	MAP4K1	1.152	0.130694	0.883746			INPP5A	MAP4K1
	SNAI1	1.14975	0.000379965	3.42026			IFT20	SNAI1
	TMSB15A	1.14923	0.172583	0.763003			RP1-28C20.1	TMSB15A
	CHRM4	1.14585	0.0436673	1.35984			OSER1-AS1	CHRM4
	DACT1	1.1375	0.0329839	1.4817			RP11-400F19.6	DACT1
	GOLGA8N	1.1375	0.393936	0.404575			MGME1	GOLGA8N
	CNTF	1.1375	0.451352	0.345485			WWTR1-AS1	CNTF
	RNF165	1.1375	0.226202	0.645504			WWTR1-IT1	RNF165
	KNDC1	1.1375	8.16816e-05	4.08788			RP11-567J20.2	KNDC1
	MAP2	1.1375	0.029961	1.52344			DLG3-AS1	MAP2
	TMEM86A	1.1343	0.00412918	2.38414			CTC-479C5.12	TMEM86A
	MTMR8	1.12711	0.0288039	1.54055			ANKRD10	MTMR8
	ATP6V1B1	1.12553	0.499157	0.301763			CTRL	ATP6V1B1
	APOE	1.12553	0.394034	0.404466			MTVR2	APOE
	ZNF738	1.12433	0.0189398	1.72262			TBC1D3P1-DHX40P1	ZNF738
	MMP17	1.12211	1.67498e-09	8.77599			AL590763.5	MMP17
	LSMEM1	1.12199	0.0528683	1.2768			CTD-2509G16.3	LSMEM1
	LARGE2	1.12051	4.72267e-06	5.32581			RP11-370I10.12	LARGE2
	ZNF709	1.11548	0.339831	0.468736			ZNF174	ZNF709
	KCNJ12	1.11548	0.339786	0.468794			CTB-60B18.12	KCNJ12
	LOC101927509	1.11548	0.339741	0.468852			ME3	LOC101927509
	MN1	1.11548	0.223169	0.651366			RPL32P29	MN1
	CEACAM8	1.11548	0.694475	0.158343			ANKUB1	CEACAM8
	PLGLB2	1.11548	0.45156	0.345284			RP11-651P23.5	PLGLB2
	PPFIA4	1.10962	0.0285497	1.5444			LGR4	PPFIA4
	RBM20	1.10852	0.000251916	3.59874			AC078883.4	RBM20
	RNASE4	1.10764	0.000220924	3.65576			LAG3	RNASE4
	SELENOP	1.10434	0.0504062	1.29752			MLF2	SELENOP
	DRC3	1.10434	0.412249	0.38484			AC012456.4	DRC3
	CCNB3	1.09954	0.995642	0.00189673			TP53I13	CCNB3
	MYRFL	1.09954	0.100053	0.999769			RP11-68I3.4	MYRFL
	MEIS3	1.09433	9.38083e-05	4.02776			RBM47	MEIS3
	44259	1.09311	0.0876544	1.05723			GLT8D1	44259
	ZMYM5	1.08964	0.0117433	1.93021			ZDHHC5	ZMYM5
	FAM171A2	1.08025	2.70586e-18	17.5677			RP11-820I16.3	FAM171A2
	PRKCG	1.07874	2.24411e-09	8.64896			HNRNPUL2	PRKCG
	ELOVL3	1.07529	0.00820759	2.08578			HNRNPUL2-BSCL2	ELOVL3
	GABRD	1.07455	6.44851e-06	5.19054			DENND4C	GABRD
	MEF2B	1.074	0.0144428	1.84035			LIN52	MEF2B
	CAVIN4	1.07039	0.339651	0.468967			CNIH3	CAVIN4
	DRP2	1.07039	0.0995507	1.00196			RIN3	DRP2
	CYBB	1.07039	0.19628	0.707124			ZNFX1	CYBB
	C5	1.07039	0.193294	0.713782			C3orf38	C5
	EAF2	1.06756	0.0183029	1.73748			RP11-184M15.1	EAF2
	TMEM98	1.06711	5.24127e-05	4.28056			NFATC4	TMEM98
	FAXC	1.06609	0.997046	0.0012848			ZWILCH	FAXC
	ARC	1.06609	0.0569962	1.24415			RPL12	ARC
	DHDH	1.06413	0.296229	0.528373			SLC22A25	DHDH
	GATA2	1.06319	0.000766896	3.11526			VPS13C	GATA2
	SLC2A4	1.0614	0.0995714	1.00187			C2CD4A	SLC2A4
	STX11	1.0614	7.92112e-05	4.10121			LINC01218	STX11
	NOTUM	1.06103	0.00467457	2.33026			CEP95	NOTUM
	CCDC39	1.05889	0.223134	0.651435			RTN4RL2	CCDC39
	CRLF1	1.05776	5.42288e-08	7.26577			MIR4523	CRLF1
	RSPH14	1.05733	0.285807	0.543927			RP11-1055B8.4	RSPH14
	SLC16A9	1.05658	0.0496304	1.30425			INSIG2	SLC16A9
	LOC100129940	1.05311	0.403335	0.394334			RUVBL2	LOC100129940
	CA13	1.05209	0.00037524	3.42569			LIPH	CA13
	KLF12	1.05063	0.00814639	2.08903			YIPF5	KLF12
	SUGCT	1.05063	0.499481	0.301481			RP11-364C11.2	SUGCT
	ADHFE1	1.05063	0.0868966	1.061			LINC01534	ADHFE1
	LOC102724197	1.04731	0.46797	0.329782			DROSHA	LOC102724197
	POC1B-GALNT4	1.0458	3.46086e-05	4.46082			FBXO5	POC1B-GALNT4
	SPHK1	1.04339	0.00037979	3.42046			MZT2B	SPHK1
	POLR2J2	1.04314	1.24749e-07	6.90396			PES1	POLR2J2
	ANXA2R	1.04281	0.0496428	1.30414			BOLA2	ANXA2R
	SYNGR3	1.04213	0.000368923	3.43306			SULT1A4	SYNGR3
	TTC21A	1.03747	0.0430179	1.36635			RP11-345J4.5	TTC21A
	KLLN	1.03747	0.0972774	1.01199			DARS2	KLLN
	GPR68	1.03562	0.19339	0.713566			PCBP1-AS1	GPR68
	RAB26	1.03503	1.10691e-12	11.9559			AC016700.2	RAB26
	DTX4	1.03395	5.04223e-05	4.29738			CTD-2207O23.12	DTX4
	LOC112267874	1.03242	0.2727	0.564315			RP11-361A21.3	LOC112267874
	CCDC116	1.03154	3.77107e-05	4.42354			RP11-290H9.4	CCDC116
	EFHC2	1.03103	0.00271803	2.56575			APTX	EFHC2
	MOXD1	1.02857	3.30741e-11	10.4805			HOXA2	MOXD1
	KREMEN2	1.02739	1.03969e-07	6.9831			HOXA-AS2	KREMEN2
	RNF39	1.02647	0.248755	0.604227			KCTD16	RNF39
	HOXC10	1.02425	0.0370341	1.4314			EIF1	HOXC10
	CRABP2	1.02273	4.89225e-39	38.3105			GDAP2	CRABP2
	DLX4	1.02086	0.00515313	2.28793			DENND1C	DLX4
	HLA-DMB	1.01721	0.0001006	3.9974			SKA2	HLA-DMB
	LOC107984156	1.01707	0.0144909	1.83891			ZNF646	LOC107984156
	RND1	1.0163	0.127715	0.89376			BCL3	RND1
	NKX6-1	1.01211	0.00593264	2.22675			RP11-84A19.3	NKX6-1
	SNAI2	1.01089	0.0211556	1.67457			HDAC5	SNAI2
	C1QL4	1.00928	0.000232205	3.63413			KCNIP1	C1QL4
	FBLN5	1.00793	2.65986e-09	8.57514			SSX2IP	FBLN5
	LRRC31	1	0.691245	0.160368			CTD-2270L9.4	LRRC31
	LOC100132874	1	0.327483	0.484811			PCDHGA2	LOC100132874
	C3orf49	1	0.69769	0.156338			LINC00336	C3orf49
	LOC112267939	1	0.99073	0.0040448			IST1	LOC112267939
	CX3CR1	1	0.69236	0.159668			ATXN1L	CX3CR1
	PXDN	1	0.519666	0.284276			HS1BP3-IT1	PXDN
	GPR156	1	0.690075	0.161104			RBM22	GPR156
	DEGS2	1	0.583494	0.233963			FOXO3	DEGS2
	VN1R2	1	0.694411	0.158383			RP11-697G4.4	VN1R2
	PHF24	1	0.466921	0.330757			PRELID2	PHF24
	GPR37L1	1	0.583378	0.23405			ENKUR	GPR37L1
	OR3A2	1	0.701892	0.15373			AC104076.3	OR3A2
	NRXN2	1	0.692712	0.159447			RP11-417J1.3	NRXN2
	PPEF1	1	0.78807	0.103435			B3GNTL1P1	PPEF1
	GOLGA8G	1	0.705047	0.151782			RP11-496I2.7	GOLGA8G
	NCAN	1	0.790074	0.102332			TNFAIP1	NCAN
	IL12RB2	1	0.705962	0.151218			FTL	IL12RB2
	KCTD12	1	0.469196	0.328646			CTD-2639E6.9	KCTD12
	LOC105371095	1	0.991171	0.00385149			AC005540.3	LOC105371095
	LOC107986192	1	0.7078	0.150089			RP11-620J15.3	LOC107986192
	PRPH2	1	0.693458	0.15898			XRCC6BP1	PRPH2
	GNRHR	1	0.785897	0.104635			44454	GNRHR
	CA7	1	0.468179	0.329588			YPEL2	CA7
	PCDHB7	1	0.69025	0.160993			RP1-292B18.3	PCDHB7
	HS6ST3	1	0.767881	0.114706			FAM229B	HS6ST3
	SCTR	1	0.694778	0.158154			TMUB2	SCTR
	CDC14C	1	0.521048	0.283122			TSPO2	CDC14C
	TMPRSS11D	1	0.700987	0.15429			SLC16A6	TMPRSS11D
	DBH	1	0.700506	0.154588			LRRC23	DBH
	IL1A	1	0.709031	0.149335			RPL13P5	IL1A
	IRF4	1	0.469408	0.328449			ZBTB44	IRF4
	TNNI2	1	0.785716	0.104734			AMIGO3	TNNI2
	KIAA1210	1	0.470689	0.327266			CTC-756D1.2	KIAA1210
	LOC107985332	1	0.699425	0.155259			RP11-162D9.3	LOC107985332
	SIDT1	1	0.790805	0.101931			ID1	SIDT1
	MFAP3L	1	0.156429	0.805683			RP11-1167A19.6	MFAP3L
	CNTN4	1	0.993719	0.00273622			TBC1D8	CNTN4
	WDR49	1	0.709154	0.149259			FAM83H	WDR49
	DNAJB7	1	0.704012	0.15242			OASL	DNAJB7
	STRC	1	0.583553	0.23392			RP11-727A23.5	STRC
	ZNF806	1	0.686532	0.163339			LYPLAL1-AS1	ZNF806
	FSTL5	1	0.466763	0.330904			C19orf81	FSTL5
	SPN	1	0.790256	0.102232			PPT2	SPN
	LOC101929141	1	0.788737	0.103068			PPT2-EGFL8	LOC101929141
	VTCN1	1	0.709524	0.149033			PSRC1	VTCN1
	RBPJL	1	0.68711	0.162973			AC025442.3	RBPJL
	OR2H1	1	0.704986	0.151819			RP6-109B7.4	OR2H1
	WEE2	1	0.70456	0.152082			ZNF559-ZNF177	WEE2
	HIST1H2BN	1	0.786982	0.104035			NCS1	HIST1H2BN
	LAMA1	1	0.296721	0.527652			TK2	LAMA1
	DNER	1	0.790439	0.102132			PTPRH	DNER
	RNF183	1	0.469089	0.328744			SAE1	RNF183
	GGT5	1	0.693267	0.159099			CCT7	GGT5
	CATSPERB	1	0.704134	0.152345			AC006042.7	CATSPERB
	ZNF521	1	0.836324	0.0776254			DHDH	ZNF521
	CDC20B	1	0.695785	0.157525			NDUFAF3	CDC20B
	CSDC2	1	0.700446	0.154626			RORA	CSDC2
	PLEK	1	0.703345	0.152832			KIF27	PLEK
	RNF17	1	0.499049	0.301857			CTC-546K23.1	RNF17
	GRIN3A	1	0.29601	0.528693			RP11-6N17.6	GRIN3A
	LOC107984264	1	0.7905	0.102098			MPDU1	LOC107984264
	P2RX2	1	0.69422	0.158503			MYCBPAP	P2RX2
	MLC1	1	0.696915	0.15682			AKR1B15	MLC1
	GDPD4	1	0.691362	0.160295			ARHGAP42	GDPD4
	LOC107987289	1	0.465608	0.33198			RP5-894A10.6	LOC107987289
	PCDHB11	1	0.991675	0.00363046			SP1	PCDHB11
	AKR1E2	1	0.00400708	2.39717			LINC01137	AKR1E2
	OTP	1	0.688619	0.162021			CTD-3193K9.4	OTP
	B3GALT2	1	0.694364	0.158413			EID3	B3GALT2
	LOC105372315	1	0.685033	0.164288			RP11-241N4.2	LOC105372315
	TLR7	1	0.787889	0.103535			RP4-633O19__A.1	TLR7
	FRZB	1	0.696201	0.157265			PAN3-AS1	FRZB
	SLIT1	1	0.609834	0.214789			SRD5A1	SLIT1
	ZNF415	1	0.698167	0.15604			COMMD1	ZNF415
	NRXN3	1	0.610669	0.214194			TRIM39	NRXN3
	DAPK2	1	0.125803	0.900309			TRIM39-RPP21	DAPK2
	PCDH18	1	0.703709	0.152607			HCG17	PCDH18
	GALNT16	1	0.709401	0.149108			CCDC26	GALNT16
	RTL9	1	0.786559	0.104268			MSH3	RTL9
	GABRG3	1	0.699125	0.155445			MTRNR2L2	GABRG3
	FNDC5	1	0.327616	0.484635			SGTB	FNDC5
	DLX3	1	0.694068	0.158598			RP11-44N17.1	DLX3
	107984820	1	0.787586	0.103702			IMP4	107984820
	APLN	1	0.43934	0.357199			KCTD21	APLN
	RARB	1	0.686474	0.163376			FBXO11	RARB
	DLEU7	1	0.70688	0.150654			44261	DLEU7
	CCDC196	1	0.689317	0.161581			CTC-232H10.1	CCDC196
	LDLRAD4	1	0.608526	0.215721			RPL31P7	LDLRAD4
	MYO1A	1	0.708723	0.149524			ARL10	MYO1A
	GRID1	1	0.997888	0.000918323			RP11-599B13.7	GRID1
	INA	1	0.698586	0.15578			RBMS3-AS3	INA
	KCNE1B	1	0.696379	0.157154			RUSC1-AS1	KCNE1B
	RELN	1	0.18181	0.740382			RNF181	RELN
	PEX5L	1	0.544594	0.263927			IGLV2-23	PEX5L
	MUC13	1	0.691714	0.160074			LL22NC03-102D1.18	MUC13
	TRPC3	1	0.707862	0.150052			IGLV3-24	TRPC3
	CHODL	1	0.693537	0.15893			LINC01490	CHODL
	ZNF853	1	0.686879	0.16312			ITCH	ZNF853
	LINGO4	1	0.704073	0.152382			XXbac-BPG154L12.4	LINGO4
	NUDT10	1	0.789769	0.1025			RAD1	NUDT10
	TBX2	1	0.701711	0.153842			NDEL1	TBX2
	KCNIP3	1	0.686995	0.163047			SOCS1	KCNIP3
	RORC	1	0.695963	0.157414			DHCR7	RORC
	CLNK	1	0.996601	0.00147849			CFB	CLNK
	FAM198B	1	0.499211	0.301716			PTGER1	FAM198B
	POU3F1	1	0.70737	0.150353			RP11-501C14.6	POU3F1
	IHH	1	0.79111	0.101763			RELL2	IHH
	ZNF737	1	0.835831	0.0778817			RP11-734K21.3	ZNF737
	44265	1	0.702315	0.153468			SDCCAG8	44265
	KCNJ18	1	0.702497	0.153356			GRK4	KCNJ18
	NYAP2	1	0.499319	0.301622			RPL7A	NYAP2
	ERN2	1	0.704499	0.15212			AGTPBP1	ERN2
	FOXR2	1	0.685955	0.163704			GIF	FOXR2
	ZIM3	1	0.686763	0.163193			IRS1	ZIM3
	CLDN20	1	0.785776	0.104701			RP11-395N3.1	CLDN20
	TIGD4	1	0.583145	0.234223			EIF1P2	TIGD4
	C5orf47	1	0.684861	0.164398			RP11-139K1.2	C5orf47
	LRRIQ1	1	0.468075	0.329685			ANKRD54	LRRIQ1
	FGF19	1	0.583611	0.233877			PPP2R1A	FGF19
	FAM19A2	1	0.689084	0.161728			SPCS2P1	FAM19A2
	BCL6B	1	0.379763	0.420488			ZNF18	BCL6B
	FAM221B	1	0.686301	0.163485			C8orf88	FAM221B
	C2CD6	1	0.699005	0.15552			POLR2A	C2CD6
	ZNF813	1	0.296271	0.528312			SLC35G6	ZNF813
	PCP4	1	0.790927	0.101864			SDC1	PCP4
	ZNF257	1	0.690776	0.160662			MAP2K4P1	ZNF257
	ST8SIA6	1	0.107789	0.967427			STX17	ST8SIA6
	MS4A7	1	0.788616	0.103135			VTRNA2-1	MS4A7
	C17orf82	1	0.786801	0.104135			SREK1IP1	C17orf82
	INHBE	1	0.583844	0.233703			FGF11	INHBE
	GMCL2	1	0.698466	0.155855			RP11-603J24.17	GMCL2
	HRG	1	0.786499	0.104302			MRPS18CP4	HRG
	THEMIS2	1	0.00546294	2.26257			FAM109B	THEMIS2
	LOC107987457	1	0.00338595	2.47032			PKLR	LOC107987457
	ANGPT2	1	0.790378	0.102165			FDPS	ANGPT2
	GRID2	1	0.692301	0.159705			SLC2A1	GRID2
	ANGPT4	1	0.993336	0.00290364			RP11-151M7.1	ANGPT4
	CCDC80	1	2.42454e-05	4.61537			RP11-745A24.1	CCDC80
	TGM4	1	0.703891	0.152495			TCP1	TGM4
	PCDHB8	1	0.704256	0.15227			TBXAS1	PCDHB8
	MUC20	1	0.327528	0.484752			GRWD1	MUC20
	IQSEC3	1	0.465085	0.332468			RP11-159F24.3	IQSEC3
	SKOR1	1	0.694029	0.158622			AC004471.9	SKOR1
	MUC5B	1	0.298185	0.525514			TSSK1A	MUC5B
	COL4A2	1	0.786318	0.104402			RP5-902P8.10	COL4A2
	MTNR1B	1	0.693714	0.15882			WDR75	MTNR1B
	LOC105370579	1	0.260837	0.58363			CHMP4C	LOC105370579
	ADGRG3	1	0.99766	0.00101727			PRR34	ADGRG3
	RYR3	1	0.704886	0.151881			RP6-109B7.2	RYR3
	RP1L1	1	0.834846	0.0783936			GCAT	RP1L1
	SLC47A1	1	0.790317	0.102199			DHFR	SLC47A1
	METTL24	1	0.691948	0.159926			C6orf136	METTL24
	SLC26A10	1	0.789223	0.102801			TAAR3	SLC26A10
	CAMKV	1	0.693832	0.158746			AC084117.3	CAMKV
	DQX1	1	0.790622	0.102031			C14orf80	DQX1
	FRMD3	1	0.379811	0.420432			IMP3	FRMD3
	INSM2	1	0.694659	0.158228			COQ10B	INSM2
	COL21A1	1	0.437871	0.358653			AC010522.1	COL21A1
	CCR9	1	0.705474	0.151519			C19orf47	CCR9
	CATSPER3	1	0.583261	0.234137			JSRP1	CATSPER3
	MCF2	1	0.704195	0.152307			RP5-882C2.2	MCF2
	SIGLEC8	1	0.705901	0.151256			C22orf46	SIGLEC8
	CPN2	1	0.700085	0.154849			RP11-619I22.1	CPN2
	C20orf203	1	0.464615	0.332907			ADRBK1	C20orf203
	OGDHL	1	0.789283	0.102767			RP11-160O5.1	OGDHL
	LOC107985657	1	0.705718	0.151369			MFAP5	LOC107985657
	LOC101928764	1	0.608704	0.215594			RP11-392P7.1	LOC101928764
	CASP14	1	0.697212	0.156635			RP11-59H1.1	CASP14
	C1QTNF8	1	0.700746	0.154439			TACO1	C1QTNF8
	CHST5	1	0.451822	0.345033			KB-1562D12.1	CHST5
	PTCHD4	1	0.499535	0.301434			HDGF	PTCHD4
	ABCB4	1	0.520494	0.283584			RP11-150O12.3	ABCB4
	RSPH4A	1	0.695548	0.157673			MYOF	RSPH4A
	DNAH11	1	0.86751	0.0617256			TRNP1	DNAH11
	LOC102724813	1	0.451769	0.345083			OSTCP2	LOC102724813
	MAFB	1	0.583902	0.23366			SLC16A1-AS1	MAFB
	NAA11	1	0.692125	0.159816			RP11-467L24.1	NAA11
	VWA5B2	1	0.00950875	2.02188			SLC22A23	VWA5B2
	ETDB	1	0.697093	0.156709			TPRG1-AS1	ETDB
	GJA5	1	0.689259	0.161618			CDC27	GJA5
	EGFL6	1	0.687342	0.162827			HDHD3	EGFL6
	GNG8	1	0.700566	0.154551			LSM12	GNG8
	PLIN5	1	0.0848159	1.07152			RP11-101C11.1	PLIN5
	HEATR4	1	0.697034	0.156746			HAX1	HEATR4
	CACNA1I	1	0.339696	0.46891			RP11-1124B17.1	CACNA1I
	PRSS35	1	0.193358	0.713638			C9orf91	PRSS35
	UMODL1	1	0.6899	0.161214			HAUS8	UMODL1
	SPATA31C2	1	0.697511	0.156449			PRKAR1A	SPATA31C2
	NDNF	1	0.192625	0.715286			C5orf22	NDNF
	NEB	1	0.544254	0.264199			ENPP3	NEB
	UCN2	1	0.693966	0.158662			GRB14	UCN2
	SMAD4	1	0.583727	0.23379			HIST1H1D	SMAD4
	CCDC8	1	0.691421	0.160258			MBNL1-AS1	CCDC8
	TPO	1	0.694127	0.158561			AC012370.2	TPO
	GRIK1	1	0.786439	0.104335			FAM120A	GRIK1
	BTLA	1	0.695726	0.157562			AC016700.6	BTLA
	GOLGA6D	1	0.696141	0.157303			BAIAP2-AS1	GOLGA6D
	TRIM71	1	0.834723	0.0784576			CACTIN-AS1	TRIM71
	OTOA	1	0.693891	0.158709			RP1-224A6.3	OTOA
	AVPR1A	1	0.296595	0.527836			TMCC1	AVPR1A
	SIGLEC1	1	0.78904	0.102901			C14orf105	SIGLEC1
	VSX2	1	0.687632	0.162644			CIZ1	VSX2
	ACTBL2	1	0.706696	0.150767			TMEM64	ACTBL2
	TRPM6	1	0.520882	0.283261			RP11-798G7.5	TRPM6
	IRGM	1	0.699905	0.154961			ATP6V1G1	IRGM
	ADGRD1	1	0.464199	0.333296			FLJ13224	ADGRD1
	FBXL7	1	0.295802	0.528999			HACL1	FBXL7
	AKAP3	1	0.789465	0.102667			C19orf84	AKAP3
	CMYA5	1	0.86651	0.0622263			RP11-844P9.4	CMYA5
	LOC101930434	1	0.788798	0.103034			TM9SF1	LOC101930434
	GPR132	1	0.701108	0.154215			TRMT13	GPR132
	PLA2G2C	1	0.99718	0.0012265			INF2	PLA2G2C
	COLEC12	1	0.699245	0.155371			PAIP2	COLEC12
	MYLK3	1	0.358256	0.445806			RP11-167H9.4	MYLK3
	RBP4	1	0.52066	0.283446			C11orf68	RBP4
	GNAO1	1	0.439069	0.357468			CTD-2033A16.3	GNAO1
	SLC2A5	1	0.787344	0.103835			MBD4	SLC2A5
	CHRM5	1	0.708169	0.149863			ACY1	CHRM5
	LOC101927824	1	0.439497	0.357044			RP11-478H13.1	LOC101927824
	NMBR	1	0.787405	0.103802			MLH1	NMBR
	RIPOR2	1	0.686128	0.163595			PHKB	RIPOR2
	FAP	1	0.707677	0.150165			RBM26-AS1	FAP
	MFSD4A	1	0.705061	0.151773			PIGB	MFSD4A
	COL28A1	1	0.697809	0.156263			RP11-239H6.2	COL28A1
	NWD1	1	0.693204	0.159139			AC092614.2	NWD1
	PTHLH	0.99298	0.0404343	1.39325			LL22NC03-30E12.11	PTHLH
	CCDC74B	0.988595	0.00412119	2.38498			LL22NC03-30E12.10	CCDC74B
	EMID1	0.987289	0.0416982	1.37988			SNRNP25	EMID1
	RBM11	0.986825	0.0327631	1.48462			NFS1	RBM11
	GSTM4	0.986629	7.14965e-05	4.14572			IFT74-AS1	GSTM4
	ZNF670	0.985203	0.00500125	2.30092			RP11-849H4.2	ZNF670
	GP1BB	0.983606	0.000332645	3.47802			TMEM199	GP1BB
	ZC2HC1C	0.982722	0.0430068	1.36646			CTB-96E2.3	ZC2HC1C
	TMEM169	0.981853	0.0271849	1.56567			RECQL5	TMEM169
	CCDC126	0.980635	0.0087752	2.05674			SDF2	CCDC126
	APLP1	0.978705	1.97702e-08	7.70399			ENO1P3	APLP1
	LOC105376678	0.977974	0.439288	0.35725			SLC25A51	LOC105376678
	GNAZ	0.976349	8.74797e-06	5.05809			KRT23	GNAZ
	LYPD5	0.974909	0.135644	0.867601			GPR110	LYPD5
	ASAP3	0.973689	2.78224e-08	7.55561			ERAL1	ASAP3
	ICAM5	0.971986	8.59488e-06	5.06576			RAB1B	ICAM5
	ARTN	0.970616	0.00317299	2.49853			RP11-867G23.1	ARTN
	NRTN	0.969303	0.0377178	1.42345			RP11-175P13.3	NRTN
	ZNF483	0.968291	0.412689	0.384377			ASNA1	ZNF483
	RHBDL1	0.968291	0.0385362	1.41413			FOCAD-AS1	RHBDL1
	NTSR1	0.968291	0.148354	0.828699			CTD-2104P17.2	NTSR1
	CYS1	0.966833	0.215488	0.666577			RP11-59N23.3	CYS1
	KSR2	0.965235	0.798812	0.0975552			HNRNPA1P67	KSR2
	UPK2	0.96408	0.248718	0.604294			UGCG	UPK2
	SAT1	0.963606	8.6143e-121	120.065			OIP5	SAT1
	EGR3	0.963474	0.097257	1.01208			HAS1	EGR3
	NUDT18	0.961526	0.00851028	2.07006			DPF2	NUDT18
	TP53I11	0.96094	1.26651e-20	19.8974			PHKBP2	TP53I11
	GPR155	0.960472	0.020212	1.69439			AF127577.10	GPR155
	SLCO1B1	0.956931	0.285684	0.544114			PSMC4	SLCO1B1
	ZNF799	0.956931	0.027961	1.55345			RP11-567P17.1	ZNF799
	SYNC	0.956931	0.33432	0.475838			RP11-567P17.2	SYNC
	GPR137C	0.956057	0.0189802	1.7217			AP000640.10	GPR137C
	RHOV	0.953206	9.88654e-05	4.00496			RP11-279O17.2	RHOV
	MEF2C	0.949374	0.014952	1.8253			RP11-279O17.1	MEF2C
	KCNIP2	0.947533	0.00850721	2.07021			KRT9	KCNIP2
	SHD	0.947533	0.163756	0.785802			PRRT2	SHD
	DLL4	0.947533	0.285725	0.544052			SPX	DLL4
	C11orf91	0.947533	0.294832	0.530425			AC009133.15	C11orf91
	PRKAR2B	0.946419	0.000269106	3.57008			ENO3	PRKAR2B
	IL18R1	0.946229	0.327264	0.485102			SEPHS1	IL18R1
	MYLK2	0.943416	0.379666	0.420598			CTD-2319I12.2	MYLK2
	AKR7L	0.943416	0.468127	0.329636			ZNF585B	AKR7L
	KLK7	0.943416	0.499697	0.301293			RP11-109L13.5	KLK7
	N4BP3	0.942053	6.07566e-05	4.21641			DUX4L17	N4BP3
	CYP24A1	0.938599	0.156401	0.805761			PCNXL2	CYP24A1
	IL2RG	0.938599	0.583669	0.233833			RP5-862P8.3	IL2RG
	REEP2	0.935928	5.44047e-13	12.2644			ALPK3	REEP2
	SMIM10L2A	0.93587	0.0536504	1.27043			AIMP1	SMIM10L2A
	TMOD1	0.935551	0.000741111	3.13012			RP11-225H22.4	TMOD1
	BICDL2	0.934709	0.0033845	2.47051			CTD-2371O3.3	BICDL2
	LTBP1	0.932096	2.73952e-12	11.5623			DOT1L	LTBP1
	MYZAP	0.930535	0.00174303	2.7587			AC026202.3	MYZAP
	STAP1	0.929611	0.499643	0.30134			RP11-572B2.1	STAP1
	GRK4	0.929611	0.327439	0.484869			ANXA7	GRK4
	DNAH3	0.929611	0.0171905	1.76471			CTD-2035E11.3	DNAH3
	ENTPD2	0.928167	0.000329425	3.48224			RPL37P23	ENTPD2
	ANKRD34A	0.927592	1.01491e-05	4.99357			CTC-471J1.9	ANKRD34A
	KCNH3	0.927488	5.99851e-07	6.22196			HIGD1B	KCNH3
	CSF2RA	0.925999	0.388571	0.41053			LRRC59	CSF2RA
	GLDC	0.924051	5.69081e-05	4.24483			ARVCF	GLDC
	PIP5KL1	0.923379	5.57772e-06	5.25354			ADAMTSL4-AS1	PIP5KL1
	GPR162	0.921997	0.0262739	1.58048			CRIP1	GPR162
	SOWAHB	0.92139	0.00388871	2.41019			RP11-49O14.3	SOWAHB
	CGB5	0.920566	0.4513	0.345535			DOHH	CGB5
	LRP1	0.919581	1.25186e-38	37.9024			RP11-334L9.1	LRP1
	MLXIPL	0.919382	4.934e-05	4.3068			TMEM9B	MLXIPL
	CYP2U1	0.919382	0.000134886	3.87003			TIMM9P3	CYP2U1
	RBM44	0.917538	0.804742	0.0943434			HMGB1P14	RBM44
	RARRES2	0.917538	0.790866	0.101897			FZR1	RARRES2
	NLRC3	0.917538	0.27278	0.564187			CCL11	NLRC3
	TMEM145	0.917538	0.704187	0.152312			AP001258.4	TMEM145
	TEX29	0.917538	0.789952	0.102399			AP001258.5	TEX29
	LHX4	0.91427	0.0954176	1.02037			SPAG7	LHX4
	SNAI3	0.913412	0.0241066	1.61786			RP5-1050D4.2	SNAI3
	TRIM73	0.912537	0.327572	0.484694			UROD	TRIM73
	SULT1A4	0.911704	2.72403e-10	9.56479			HECTD3	SULT1A4
	TMEM221	0.906891	0.123099	0.909747			FLJ45079	TMEM221
	TLE6	0.904422	0.0368325	1.43377			USP17L19	TLE6
	SLC40A1	0.903492	0.00268126	2.57166			RP1-134E15.3	SLC40A1
	GPR153	0.902774	3.50196e-17	16.4557			COPG1	GPR153
	DRD1	0.902703	0.148327	0.828779			RP11-318A15.2	DRD1
	SLC26A1	0.90182	0.294754	0.530541			SLC6A2	SLC26A1
	LOC102724219	0.899695	1.01447e-07	6.99376			TANGO6	LOC102724219
	RASA4B	0.898623	0.0002283	3.6415			ADNP-AS1	RASA4B
	GPR160	0.898372	1.7884e-15	14.7475			MAF1	GPR160
	44442	0.897638	1.96047e-09	8.70764			KIAA1875	44442
	ZNF485	0.896164	0.0154366	1.81145			SLC3A2	ZNF485
	CHRNB4	0.895663	0.0565593	1.2475			CNGA1	CHRNB4
	CRIP1	0.894818	0.309589	0.509214			RP11-244F12.3	CRIP1
	RBFOX1	0.893085	0.43955	0.356992			FBXL14	RBFOX1
	VXN	0.893085	0.499265	0.301669			RP11-20J15.3	VXN
	PDGFRL	0.893085	0.000330415	3.48094			RP11-1094H24.4	PDGFRL
	PGLYRP1	0.893085	0.788131	0.103402			PCYT2	PGLYRP1
	OR2A14	0.893085	0.786861	0.104102			RP11-157L10.1	OR2A14
	CCR6	0.893085	0.583203	0.23418			IL10RB-AS1	CCR6
	ADAMTS3	0.893085	0.0350276	1.45559			FNDC3A	ADAMTS3
	C3orf80	0.893085	0.205082	0.688072			SPG7	C3orf80
	RBP3	0.893085	0.439602	0.35694			AFAP1	RBP3
	EPS8L3	0.889817	0.17948	0.745983			C11orf80	EPS8L3
	44444	0.8873	1.80293e-16	15.744			RBM7	44444
	LZTS3	0.886789	6.58145e-05	4.18168			RP11-212D19.4	LZTS3
	FXYD1	0.886096	0.196065	0.707599			RP11-25I15.3	FXYD1
	MXRA8	0.88523	0.0163164	1.78738			CFDP1	MXRA8
	ZNF461	0.884523	0.285766	0.543989			LIN54	ZNF461
	ASRGL1	0.883858	0.0836527	1.07752			ST3GAL5-AS1	ASRGL1
	PTGIR	0.882643	0.163727	0.785879			RP11-73M7.1	PTGIR
	KCNS3	0.881788	1.88131e-06	5.72554			AF015262.2	KCNS3
	LCN12	0.881356	0.379714	0.420543			PDF	LCN12
	CFB	0.880853	0.0144728	1.83945			RBMS2	CFB
	LOC100130370	0.879706	9.20476e-05	4.03599			RP11-692N5.2	LOC100130370
	SMIM10L2B	0.878694	0.156373	0.805839			CBWD6	SMIM10L2B
	FYN	0.87836	1.14668e-15	14.9406			CHCHD4P2	FYN
	CHST2	0.877516	0.0264496	1.57758			TRHDE-AS1	CHST2
	DIXDC1	0.875742	9.80792e-05	4.00842			RP11-532F12.5	DIXDC1
	LYPLAL1	0.875355	0.00317829	2.49781			ACSF2	LYPLAL1
	TMEM178A	0.874469	0.58332	0.234093			BAIAP2L2	TMEM178A
	BCAS1	0.874469	0.583961	0.233616			RPEP4	BCAS1
	FAM198A	0.874469	0.413209	0.38383			AC009961.3	FAM198A
	HTR3B	0.874469	0.63358	0.198199			USH1C	HTR3B
	UTS2	0.874469	0.997952	0.000890295			OTOG	UTS2
	CYP46A1	0.874469	0.693013	0.159258			AC138517.4	CYP46A1
	PLEKHH2	0.874469	1.627e-05	4.78861			AAED1	PLEKHH2
	IL20RB	0.874469	0.193896	0.712431			AC079305.10	IL20RB
	LMO2	0.873552	0.0175175	1.75653			FAM103A1	LMO2
	PGF	0.871485	7.95164e-05	4.09954			DHX37	PGF
	CENPQ	0.870549	0.0148324	1.82879			BRI3BP	CENPQ
	PLA2G2D	0.868755	0.32766	0.484576			AC092687.5	PLA2G2D
	SYT11	0.866733	0.170675	0.76783			NAA50	SYT11
	POMK	0.866733	0.309674	0.509095			RP11-271C24.2	POMK
	RECK	0.86507	0.038557	1.4139			UNC45A	RECK
	FOSB	0.863938	0.0389978	1.40896			RP4-630J13.1	FOSB
	RHEBL1	0.862072	0.023761	1.62413			WDR92	RHEBL1
	PMEL	0.859822	0.000232355	3.63385			WDHD1	PMEL
	LOC107985428	0.859519	0.00174409	2.75843			NAF1	LOC107985428
	ANKRD24	0.85561	0.0876734	1.05713			RP11-498P14.5	ANKRD24
	NHSL2	0.854149	0.0430021	1.36651			MMP3	NHSL2
	CATSPER2	0.853159	0.336185	0.473422			THRA	CATSPER2
	FGFR3	0.851137	0.000423667	3.37298			MBD1	FGFR3
	SOX2	0.849975	0.023768	1.62401			DNM2	SOX2
	LRP5L	0.849321	0.0308227	1.51113			C19orf83	LRP5L
	LGI2	0.847997	0.193326	0.71371			TAP1	LGI2
	VSTM5	0.847997	0.499589	0.301387			PABPC1	VSTM5
	USH1G	0.847997	0.468284	0.329491			FADS2	USH1G
	SSX1	0.847997	0.790561	0.102065			FEN1	SSX1
	EPO	0.847997	0.787949	0.103502			PRPF38A	EPO
	AFG1L	0.847997	0.398857	0.399183			HMGB1P21	AFG1L
	LYPD6	0.847997	0.413159	0.383883			MFAP3	LYPD6
	LIN7A	0.847997	0.27274	0.564251			AC016735.2	LIN7A
	EPGN	0.847997	0.693839	0.158741			RP11-443B7.3	EPGN
	IFFO1	0.847997	0.693331	0.15906			RP11-688H10.1	IFFO1
	KLK8	0.845672	0.28589	0.543802			PLA2G12AP1	KLK8
	UNC5B	0.845277	0.00456156	2.34089			RPS15A	UNC5B
	PHLDB2	0.843031	3.23503e-05	4.49012			SPATS2L	PHLDB2
	SLC22A23	0.842459	0.000105455	3.97693			SH2D4A	SLC22A23
	CLIC5	0.841302	0.131759	0.880219			ARPC5L	CLIC5
	CCDC69	0.839373	1.84221e-07	6.73466			STIL	CCDC69
	TTYH2	0.83735	0.000242166	3.61589			DGCR8	TTYH2
	RCAN1	0.834072	1.22883e-08	7.91051			C5orf66	RCAN1
	HOXD4	0.83289	0.579868	0.236671			MTX1P1	HOXD4
	MATN3	0.831877	0.0105994	1.97472			NUDT4	MATN3
	HEY1	0.831877	0.121686	0.91476			RPL31P57	HEY1
	RALGPS1	0.830562	0.000249332	3.60322			PC	RALGPS1
	ENPEP	0.830075	0.499103	0.30181			RP11-133N21.10	ENPEP
	SLC4A4	0.830075	0.312849	0.504666			ERLEC1	SLC4A4
	ACSBG1	0.830075	0.579532	0.236923			PDCD10	ACSBG1
	CNBD2	0.830075	0.704012	0.15242			KLF10	CNBD2
	KCNT2	0.830075	0.358303	0.44575			CDK5RAP2	KCNT2
	RCAN2	0.830075	0.544367	0.264108			ZMIZ1	RCAN2
	STC1	0.828076	4.58944e-10	9.33824			ST3GAL4	STC1
	FBXO16	0.82678	0.0518037	1.28564			TSEN54	FBXO16
	PSTK	0.826548	0.108545	0.964391			JMY	PSTK
	NPIPA8	0.825057	0.402225	0.395531			RP11-22P6.2	NPIPA8
	BMF	0.82397	0.0031908	2.4961			RP13-516M14.1	BMF
	KIF17	0.823122	0.387943	0.411232			TPRA1	KIF17
	IL10RA	0.823122	0.444577	0.352053			AC004980.9	IL10RA
	SCN4A	0.822541	4.38058e-07	6.35847			GPX2	SCN4A
	TIMP4	0.821117	0.000251839	3.59888			AC004980.8	TIMP4
	TPPP	0.82103	0.0415973	1.38094			LGALS3	TPPP
	ACOX2	0.818393	0.0339584	1.46905			RP11-1260E13.2	ACOX2
	GOLGA8H	0.817136	0.019533	1.70923			POLA2	GOLGA8H
	PQLC2L	0.815575	0.54448	0.264018			AP000654.5	PQLC2L
	TMEM63C	0.815575	0.108412	0.964922			RP11-515C16.1	TMEM63C
	MELTF	0.81526	0.0108513	1.96452			PCAT7	MELTF
	TMEM150C	0.814785	0.0124338	1.9054			DOLK	TMEM150C
	RAB6B	0.812721	2.09205e-05	4.67943			FAM71D	RAB6B
	C1QTNF12	0.81263	0.236385	0.626381			TSPAN5	C1QTNF12
	LOC112268260	0.811555	0.193928	0.712359			COL17A1	LOC112268260
	COL1A1	0.810029	8.72097e-12	11.0594			BTBD8	COL1A1
	PDLIM4	0.809669	0.0367029	1.4353			SETSIP	PDLIM4
	ANXA9	0.809222	6.99917e-05	4.15495			AC007365.3	ANXA9
	KEL	0.807355	0.786017	0.104568			RP11-382J12.1	KEL
	LOC391322	0.807355	0.438756	0.357777			RTCA	LOC391322
	STEAP4	0.807355	0.704653	0.152025			ZCCHC9	STEAP4
	CD160	0.807355	0.785957	0.104601			SHFM1P1	CD160
	DNAJC5G	0.807355	0.69295	0.159298			RP11-649A18.4	DNAJC5G
	112267922	0.807355	0.339606	0.469025			MFI2	112267922
	ODF3L2	0.807355	0.788858	0.103001			RP11-426L16.9	ODF3L2
	IQUB	0.807355	0.836756	0.0774011			AC013474.4	IQUB
	GGTLC1	0.807355	0.790195	0.102266			CHD2	GGTLC1
	OTUD6A	0.807355	0.786077	0.104535			APOLD1	OTUD6A
	TEX52	0.807355	0.901024	0.0452635			VGLL1	TEX52
	ZNF470	0.807355	0.336229	0.473364			RNFT2	ZNF470
	MESP2	0.807355	0.788494	0.103201			COL6A1	MESP2
	RHBDL3	0.807355	0.170645	0.767906			RP11-1299A16.3	RHBDL3
	IGLON5	0.807355	0.693712	0.158821			RP11-818F20.5	IGLON5
	LANCL3	0.807355	0.241744	0.616643			TUFMP1	LANCL3
	DOK5	0.807355	0.997759	0.000974371			GCNT6	DOK5
	HHIPL1	0.807355	0.834785	0.0784256			AC004129.9	HHIPL1
	MRO	0.807355	0.583786	0.233747			HES7	MRO
	CHRD	0.807355	0.285848	0.543864			RP11-1348G14.5	CHRD
	TLR10	0.807355	0.693648	0.158861			AZI2	TLR10
	CRIP2	0.80613	7.53711e-05	4.12279			RP11-321E2.4	CRIP2
	MLF1	0.80574	1.14033e-05	4.94297			RPL35AP19	MLF1
	ANGPTL4	0.805638	2.75214e-34	33.5603			LNP1	ANGPTL4
	GUCY1B1	0.805088	1.04431e-06	5.98117			RP11-73M7.6	GUCY1B1
	CHST13	0.803308	0.209449	0.678922			RP11-73M7.9	CHST13
	KLC3	0.800028	0.000593749	3.2264			AC025171.1	KLC3
	KCNJ14	0.798366	0.123169	0.909497			AC118754.4	KCNJ14
	GIPC2	0.797811	0.0186848	1.72851			PTGES2	GIPC2
	LOC112268041	0.797013	0.076768	1.11482			DDX26B-AS1	LOC112268041
	CDH23	0.796467	0.309632	0.509155			RP11-57H12.3	CDH23
	SCARA5	0.795642	0.030139	1.52087			HCG4P5	SCARA5
	GPM6A	0.79518	0.224911	0.647989			ING2	GPM6A
	SERPINA5	0.794091	1.72222e-15	14.7639			CD2AP	SERPINA5
	LOC107984648	0.793549	0.44463	0.352002			NOA1	LOC107984648
	TUBB4A	0.792675	2.93401e-05	4.53254			TMC8	TUBB4A
	CLCN4	0.792195	1.65991e-06	5.77992			PSCA	CLCN4
	SMIM27	0.791793	0.141353	0.849696			PIK3CA	SMIM27
	NES	0.791675	1.01521e-34	33.9934			RP11-360P21.2	NES
	TCAP	0.791413	0.633762	0.198074			RP1-7G5.6	TCAP
	IL16	0.788496	0.294771	0.530515			SMPD1	IL16
	TCEANC	0.788496	0.579474	0.236966			RPL14	TCEANC
	WDR17	0.788496	0.0630693	1.20018			ENTPD3-AS1	WDR17
	GOLGA8K	0.788496	0.412299	0.384787			LINC01326	GOLGA8K
	ZNF563	0.788496	0.70378	0.152563			GALR2	ZNF563
	FZD9	0.788496	0.275337	0.560135			ZACN	FZD9
	ESAM	0.788258	1.4862e-12	11.8279			SNHG5	ESAM
	RBM24	0.787194	0.00134452	2.87143			RP11-34D15.2	RBM24
	MCF2L2	0.785875	0.0953975	1.02046			AREL1	MCF2L2
	TBXA2R	0.785875	0.13107	0.882498			DBNDD1	TBXA2R
	MAN1A1	0.78441	5.3297e-10	9.2733			INCA1	MAN1A1
	SEMA6B	0.784223	9.30374e-26	25.0313			RP11-30L15.6	SEMA6B
	TMOD2	0.782409	0.000722357	3.14125			CLRN2	TMOD2
	SLC25A27	0.782409	0.0320364	1.49436			CHCHD2P1	SLC25A27
	TMEM61	0.781908	0.00344611	2.46267			SLC25A6	TMEM61
	LOC105371763	0.78136	0.240934	0.618102			LINC00106	LOC105371763
	EDA	0.781165	2.36883e-05	4.62547			YEATS4	EDA
	SLC45A1	0.780569	1.50665e-06	5.82199			RP11-1143G9.4	SLC45A1
	JPH1	0.779978	4.37697e-05	4.35883			PRRC1	JPH1
	INSYN2B	0.777608	0.241008	0.617969			HNRNPKP1	INSYN2B
	ELN	0.777608	0.444682	0.35195			CXCL9	ELN
	RPS10-NUDT3	0.777608	0.358443	0.44558			ART3	RPS10-NUDT3
	LOC107987142	0.777608	0.4124	0.384681			CTC-444N24.6	LOC107987142
	CD19	0.777608	0.499373	0.301575			CTC-529L17.2	CD19
	ADGRD2	0.777608	0.705236	0.151665			UQCRHP2	ADGRD2
	MICALCL	0.777608	0.240971	0.618036			PYY	MICALCL
	CTRC	0.777608	0.633276	0.198407			RP11-25D10.2	CTRC
	ZSCAN31	0.777608	0.522635	0.281802			MASTL	ZSCAN31
	RASGEF1A	0.775819	1.20213e-08	7.92005			USP22	RASGEF1A
	DUSP8	0.774708	0.00457893	2.33924			DERL1	DUSP8
	TP53INP2	0.773634	2.05557e-07	6.68707			SCAMP1	TP53INP2
	BBS12	0.77259	0.0892911	1.04919			WBP1	BBS12
	KCNG2	0.770518	0.25823	0.587993			RP11-57A1.1	KCNG2
	CNIH3	0.768881	2.91264e-05	4.53571			HLA-Z	CNIH3
	LOXL1	0.768674	0.353744	0.451311			FLJ20021	LOXL1
	YBEY	0.767897	0.0286427	1.54299			KRT17P7	YBEY
	CDON	0.767023	8.04584e-07	6.09443			AC008088.4	CDON
	NOV	0.766801	0.0728706	1.13745			RP11-5A11.2	NOV
	CYP2D7	0.765535	0.532716	0.273504			RP11-154D17.1	CYP2D7
	PRRT2	0.76356	0.272337	0.564893			KRTAP16-1	PRRT2
	MAOA	0.76184	0.172599	0.762961			TRAF4	MAOA
	CCDC3	0.760173	0.010264	1.98868			AC010761.6	CCDC3
	SERPING1	0.759866	0.0035073	2.45503			RP4-607I7.1	SERPING1
	TMEM38A	0.759614	0.000965937	3.01505			ZNF513	TMEM38A
	PTGER2	0.758992	0.224946	0.647921			CD9	PTGER2
	FEZF1	0.758992	0.0360465	1.44314			RP11-431K24.1	FEZF1
	GLS2	0.757224	1.91622e-06	5.71755			XXyac-YM21GA2.4	GLS2
	ZNF250	0.756546	0.00788452	2.10322			XXyac-YM21GA2.7	ZNF250
	INPP5J	0.755581	0.000362665	3.44049			RP11-176H8.1	INPP5J
	GYG2	0.755462	0.0145006	1.83862			DTD2	GYG2
	FAM19A3	0.754888	0.705119	0.151737			RP11-8L8.2	FAM19A3
	ABCG1	0.75336	0.0709094	1.1493			RP1-234P15.4	ABCG1
	KLF9	0.752072	0.0145053	1.83847			AHNAK	KLF9
	GK5	0.752072	0.00234138	2.63053			BCLAF1	GK5
	TTC9	0.751502	0.0032818	2.48389			RHD	TTC9
	DENND6B	0.751424	0.00894287	2.04852			RP3-465N24.5	DENND6B
	FXYD6-FXYD2	0.751321	0.114535	0.941061			LRP10	FXYD6-FXYD2
	C11orf65	0.750972	0.467814	0.329927			PLK2	C11orf65
	HIST2H2AC	0.749677	0.502022	0.299278			ARFGAP3	HIST2H2AC
	EFEMP2	0.748461	0.0302903	1.5187			CTC-458A3.1	EFEMP2
	FBXO2	0.747516	5.47941e-14	13.2613			CDHR2	FBXO2
	RTN4RL2	0.746552	1.62425e-06	5.78935			SNRPGP18	RTN4RL2
	PTPN20	0.746243	0.0159518	1.79719			ARL6IP4	PTPN20
	S1PR3	0.745071	3.97342e-06	5.40084			TXNRD1	S1PR3
	ZNF385B	0.744161	0.15107	0.820822			PARP2	ZNF385B
	CENPS-CORT	0.744055	0.0230905	1.63657			PLCXD2	CENPS-CORT
	HLA-DQB1	0.743986	0.0638071	1.19513			GTSE1	HLA-DQB1
	BCAS4	0.743731	1.00111e-06	5.99952			HSPD1P6	BCAS4
	TRDMT1	0.743435	0.023828	1.62291			POT1-AS1	TRDMT1
	APH1B	0.740317	0.0753565	1.12288			RP11-180P8.4	APH1B
	TLE2	0.740204	0.000182268	3.73929			BTN3A2	TLE2
	CLDN10	0.739421	7.4004e-06	5.13074			SLTM	CLDN10
	CTSV	0.738415	6.05661e-06	5.21777			CST4	CTSV
	PCK1	0.736966	0.634126	0.197824			C6orf120	PCK1
	CFAP206	0.736966	0.786922	0.104069			MZT2A	CFAP206
	CD300LG	0.736966	0.788313	0.103302			EXOSC3	CD300LG
	PTPRR	0.736966	0.634066	0.197866			TLE3	PTPRR
	GATM	0.736966	0.0777104	1.10952			RP11-159F24.5	GATM
	TTLL10	0.736966	0.83688	0.077337			IFI27L1	TTLL10
	SERPINA10	0.736966	0.438183	0.358344			SPAG5-AS1	SERPINA10
	RTN4RL1	0.736966	0.334185	0.476012			PARD3	RTN4RL1
	MS4A10	0.736966	0.789162	0.102834			SLC48A1	MS4A10
	SOWAHA	0.736966	0.294712	0.530603			ZFX	SOWAHA
	TLR9	0.736966	0.634005	0.197907			KANSL1	TLR9
	HRK	0.736966	0.207371	0.683251			AIFM2	HRK
	CACNA1A	0.736966	0.63364	0.198157			AC003104.1	CACNA1A
	XKR5	0.736966	0.674738	0.170865			AC002467.7	XKR5
	PPP1R3C	0.736966	0.334275	0.475896			RP11-730K11.1	PPP1R3C
	LOC112267983	0.736966	0.674801	0.170824			FCHSD2	LOC112267983
	DOCK2	0.736966	0.86701	0.061976			POLG	DOCK2
	RSPH10B	0.736966	0.788555	0.103168			RP11-77P16.4	RSPH10B
	ZNF365	0.736966	0.130793	0.883414			COPS3	ZNF365
	LOC102724265	0.736966	0.785836	0.104668			MAGI1	LOC102724265
	HECW2	0.736966	0.467866	0.329879			RP11-498D10.3	HECW2
	MYO15A	0.736966	0.236421	0.626314			RP11-74E22.3	MYO15A
	MEIOC	0.736966	0.694348	0.158423			PFN3	MEIOC
	ZMYND10	0.736966	0.502076	0.299231			GRK6	ZMYND10
	ZNF749	0.736966	0.0224805	1.64819			UNC13D	ZNF749
	ANG	0.734266	0.0126338	1.89847			RP3-406P24.3	ANG
	GCNT3	0.733826	0.0679158	1.16803			REXO1L9P	GCNT3
	GMPR	0.733809	2.9103e-05	4.53606			YPEL5P1	GMPR
	GFI1	0.733354	0.00825865	2.08309			PLA2G6	GFI1
	ASIC1	0.732545	2.94124e-12	11.5315			CELSR1	ASIC1
	PCDHAC1	0.73252	0.000441257	3.35531			RP3-439F8.1	PCDHAC1
	GNB3	0.731183	0.294796	0.530479			RP11-20G13.1	GNB3
	SLC30A4	0.73061	0.00716799	2.1446			KDF1	SLC30A4
	CSPG5	0.729824	0.00110245	2.95764			RNF24	CSPG5
	LOC102723360	0.729642	0.00167406	2.77623			CLECL1	LOC102723360
	C15orf65	0.729146	0.334364	0.47578			ABCC2	C15orf65
	DPF1	0.728838	0.0055603	2.2549			BACH1	DPF1
	NTF4	0.72792	0.616402	0.210136			LINC00189	NTF4
	C2orf72	0.723482	0.131045	0.88258			AF124730.4	C2orf72
	LTB4R2	0.720846	0.33423	0.475954			CTD-2184C24.2	LTB4R2
	ZFP69B	0.720618	0.258165	0.588103			CTC-343N3.1	ZFP69B
	PRSS57	0.719892	0.704828	0.151917			RP11-588H23.5	PRSS57
	MPZ	0.718229	0.412199	0.384893			RP11-1079K10.4	MPZ
	COQ3	0.717901	0.000164176	3.78469			HMGB1P23	COQ3
	JAG2	0.717302	4.41462e-16	15.3551			CAHM	JAG2
	FAM43B	0.717157	0.0151643	1.81918			HS3ST5	FAM43B
	IL1RAP	0.716546	2.8904e-05	4.53904			RHBDD3	IL1RAP
	CDR1	0.716207	0.704944	0.151845			SMG1P2	CDR1
	RUNDC3B	0.716207	0.358349	0.445693			C16orf95	RUNDC3B
	GAREM2	0.714379	0.0128341	1.89163			TMEM214	GAREM2
	FAM234B	0.714328	2.23387e-09	8.65094			ATG10	FAM234B
	PET117	0.714305	0.0447504	1.3492			RP11-547D24.3	PET117
	ARL4D	0.714278	0.000358165	3.44592			CTD-2058B24.2	ARL4D
	INSIG2	0.713737	1.48054e-12	11.8296			RPL30	INSIG2
	RNF144B	0.713696	0.131266	0.881848			GPATCH8	RNF144B
	ARNTL	0.712052	5.47173e-05	4.26188			CTD-2525I3.6	ARNTL
	ZNF792	0.711875	0.0589003	1.22988			RP11-274J16.5	ZNF792
	LMCD1	0.711279	0.000265251	3.57634			TRDMT1	LMCD1
	ADGRF4	0.710493	0.107809	0.967347			RP11-463H24.1	ADGRF4
	LAIR1	0.710493	0.258269	0.587927			EMC4	LAIR1
	LOC105372704	0.710493	0.704536	0.152097			NDUFS6	LOC105372704
	HOXA5	0.710493	0.38329	0.416473			CXXC5	HOXA5
	ZNF277	0.709309	0.000112758	3.94785			IGHVII-22-1	ZNF277
	SYT12	0.708609	7.21803e-06	5.14158			IGHVIII-22-2	SYT12
	CCDC74A	0.708601	0.00311555	2.50647			PRADC1	CCDC74A
	SLC2A3	0.706953	0.0341855	1.46616			EIF2AK2	SLC2A3
	SLC2A12	0.706708	0.00232701	2.6332			HIST1H2BC	SLC2A12
	FAM184A	0.706269	0.024137	1.61732			AP001627.1	FAM184A
	BEX5	0.705771	0.170679	0.767821			RP11-159H22.2	BEX5
	CHURC1-FNTB	0.703759	0.00362384	2.44083			AP3D1	CHURC1-FNTB
	RAB29	0.703144	6.67379e-06	5.17563			CDV3	RAB29
	THRA	0.701919	2.39524e-08	7.62065			RP1-65J11.1	THRA
	TAS2R5	0.70044	0.705003	0.151809			SLC16A4	TAS2R5
	EML6	0.70044	0.00617328	2.20948			RPL12L3	EML6
	NEURL1	0.70044	0.454624	0.342347			FRAS1	NEURL1
	ZNF501	0.70044	0.469435	0.328425			OR4A46P	ZNF501
	SERPIND1	0.70044	0.5793	0.237097			TLR1	SERPIND1
	AQP6	0.70044	0.501967	0.299324			TLR6	AQP6
	MATN2	0.70044	0.00190303	2.72056			RP3-359N14.1	MATN2
	RBMS3	0.70044	0.215453	0.666647			CUX1	RBMS3
	C12orf60	0.699652	0.131784	0.880137			LUC7L3	C12orf60
	TNFAIP8L3	0.69883	0.19231	0.715997			RP11-799D4.4	TNFAIP8L3
	IDO1	0.696608	0.469488	0.328375			TMPO	IDO1
	ITGB1BP2	0.696608	0.687591	0.16267			PDLIM1P1	ITGB1BP2
	TRPM8	0.695145	0.0227648	1.64274			WDFY2	TRPM8
	SLC16A7	0.695145	0.00213989	2.66961			RP11-227G15.6	SLC16A7
	NPIPB9	0.695145	0.100502	0.997824			RPS16P8	NPIPB9
	FOXA3	0.694192	0.00254646	2.59406			RP11-173M1.3	FOXA3
	AURKC	0.693897	0.468023	0.329733			AC104984.4	AURKC
	SLCO4C1	0.693897	0.000297846	3.52601			MLPH	SLCO4C1
	ZFP92	0.693339	0.0227715	1.64261			GAB4	ZFP92
	WNT11	0.691878	0.741771	0.12973			AC006548.26	WNT11
	AMY2B	0.691878	0.674675	0.170905			DIXDC1	AMY2B
	C8orf48	0.691878	0.703838	0.152527			RP1-278O22.2	C8orf48
	LOC101928589	0.690316	0.0081547	2.08859			AC007192.6	LOC101928589
	SLC16A10	0.689832	0.0429911	1.36662			NANOS3	SLC16A10
	TMEM253	0.68966	0.327395	0.484928			GK	TMEM253
	MGAT4A	0.689299	0.00166117	2.77959			MTMR11	MGAT4A
	DISP1	0.689071	0.205503	0.687182			RIPK4	DISP1
	RASGRP3	0.689071	0.469057	0.328775			RP11-545E17.3	RASGRP3
	THBS2	0.6887	7.70394e-34	33.1133			RP11-472N13.2	THBS2
	DOCK3	0.688539	0.000179347	3.74631			TMED10P2	DOCK3
	FKBP7	0.688414	0.00770465	2.11325			WDR62	FKBP7
	HOXC11	0.688056	0.579358	0.237053			AC008440.5	HOXC11
	CNFN	0.687024	0.269511	0.569423			AC006994.2	CNFN
	HSD11B1L	0.686842	0.108956	0.962748			RP11-58E21.3	HSD11B1L
	CCL20	0.685891	0.704595	0.152061			CTD-2331H12.7	CCL20
	NAPB	0.685891	0.0503092	1.29835			CREB3	NAPB
	ARMCX5-GPRASP2	0.685364	0.0135378	1.86845			SETD3	ARMCX5-GPRASP2
	RTN2	0.684666	6.49213e-06	5.18761			RP11-121P10.1	RTN2
	FAM229B	0.684224	0.000828758	3.08157			LINC01556	FAM229B
	FXYD7	0.683741	0.353697	0.451368			YARS2	FXYD7
	ELL3	0.682125	0.000881052	3.055			NABP2	ELL3
	IL17RB	0.682104	0.0018567	2.73126			RP11-102M11.1	IL17RB
	SPTLC3	0.681824	0.296932	0.527343			ZNF846	SPTLC3
	TIMD4	0.681581	0.0637921	1.19523			RP11-492E3.51	TIMD4
	NELL2	0.68147	0.000190226	3.72073			MBD6	NELL2
	SERPINA1	0.681112	0.00811586	2.09067			ATP5B	SERPINA1
	NOTCH2NLA	0.680721	0.000280834	3.55155			RP3-405J10.2	NOTCH2NLA
	RASA4	0.680458	9.84085e-05	4.00697			RP5-940J5.3	RASA4
	IL11RA	0.67929	0.0613412	1.21225			TOMM70A	IL11RA
	GALNT12	0.678479	6.95773e-06	5.15753			RPS18	GALNT12
	JPH2	0.678072	0.633944	0.197949			U51244.2	JPH2
	ADGRB1	0.678072	0.674927	0.170743			DDX47	ADGRB1
	ZNF430	0.678072	0.0308312	1.51101			NFYC	ZNF430
	LOC107985687	0.678072	0.633883	0.197991			RP4-739H11.3	LOC107985687
	GPRIN2	0.678072	0.2552	0.59312			CENPUP2	GPRIN2
	LDLRAD1	0.678072	0.83503	0.0782977			PRPF39	LDLRAD1
	PHYHD1	0.678072	0.789405	0.1027			IGKJ5	PHYHD1
	C9orf66	0.678072	0.469542	0.328326			IGKJ4	C9orf66
	SPDEF	0.678072	0.703722	0.152599			IGKJ3	SPDEF
	FAM243A	0.678072	0.703954	0.152456			IGKJ2	FAM243A
	PYGO1	0.678072	0.236233	0.62666			IGKJ1	PYGO1
	LOC100130357	0.678072	0.837065	0.0772408			AC096579.13	LOC100130357
	TUBB1	0.678072	0.704303	0.15224			MROH8	TUBB1
	BDNF	0.678072	0.704711	0.151989			LTN1	BDNF
	KITLG	0.676904	6.90087e-09	8.1611			RP11-1396O13.1	KITLG
	AGPAT4	0.67516	1.74601e-05	4.75795			GPR39	AGPAT4
	FN1	0.674759	0.000131272	3.88183			RP5-1063M23.1	FN1
	HLX	0.672835	0.15858	0.799751			CCDC18	HLX
	NAP1L5	0.672835	0.00595897	2.22483			FILIP1L	NAP1L5
	KDM4D	0.672425	0.327298	0.485057			RP11-4O1.2	KDM4D
	PHKG1	0.672425	0.437343	0.359178			TPP2	PHKG1
	CGB7	0.671946	0.163815	0.785648			RP13-7D7.1	CGB7
	ABCB1	0.67155	0.000117078	3.93152			PSMD2	ABCB1
	TMEM17	0.670538	0.0671755	1.17279			RP11-164H5.1	TMEM17
	PAQR3	0.670018	2.76741e-05	4.55793			MED21	PAQR3
	ACVR1C	0.669851	0.106166	0.974016			PPP6R2	ACVR1C
	COL5A1	0.669851	0.150677	0.821952			NCBP2-AS1	COL5A1
	NME1-NME2	0.668737	0.0124664	1.90426			RP11-238K6.2	NME1-NME2
	MRAS	0.668218	0.000155138	3.80928			RP11-646I6.5	MRAS
	DIO3	0.667211	0.00419011	2.37777			C9orf3	DIO3
	C15orf48	0.666956	0.258192	0.588058			ANXA4	C15orf48
	C2CD4C	0.666874	0.0153009	1.81528			SPTBN4	C2CD4C
	NOXA1	0.666412	0.012172	1.91464			SWI5	NOXA1
	PALM	0.666159	9.09636e-11	10.0411			ZNF410	PALM
	NRN1	0.665817	5.28857e-05	4.27666			RP11-2I17.4	NRN1
	HSPB8	0.665581	1.11613e-06	5.95228			RP11-726G23.12	HSPB8
	LOC101929950	0.664816	0.0750798	1.12448			C12orf10	LOC101929950
	SYT3	0.664034	0.016781	1.77518			FBXO33	SYT3
	CECR2	0.662965	0.17279	0.762482			GANC	CECR2
	MAP3K7CL	0.662965	0.583436	0.234007			PRMT7	MAP3K7CL
	AP1AR	0.66187	0.000146713	3.83353			FOXQ1	AP1AR
	CSRP2	0.661245	5.51068e-06	5.25879			CTC-241N9.1	CSRP2
	ATP8A1	0.660514	0.081041	1.0913			RP11-231L11.1	ATP8A1
	ZNF527	0.660514	0.167385	0.776282			RP11-770J1.3	ZNF527
	ABO	0.66015	0.24907	0.603678			KIAA0825	ABO
	ADRA2C	0.659771	0.00873172	2.0589			CTC-303L1.2	ADRA2C
	MCC	0.658963	0.0602149	1.2203			PITPNM1	MCC
	PCDHGB6	0.658963	0.373026	0.428261			BICD2	PCDHGB6
	PPP4R4	0.658211	0.108567	0.964303			RP4-564M11.2	PPP4R4
	FAM220A	0.657919	9.18987e-09	8.03669			RP11-582E3.4	FAM220A
	LBH	0.657299	1.35724e-05	4.86734			PDE8A	LBH
	ADAMTS7	0.656388	8.55828e-06	5.06761			RP11-498C9.12	ADAMTS7
	CDH3	0.655784	8.99288e-06	5.0461			CHKB-AS1	CDH3
	FAM222A	0.655352	0.035965	1.44412			CPT1B	FAM222A
	TMEM60	0.654865	0.000743372	3.12879			RP11-30L15.4	TMEM60
	ALX3	0.654503	0.403533	0.394121			CYP2C18	ALX3
	TRIB2	0.654109	2.86291e-08	7.54319			KRI1	TRIB2
	DKK3	0.652194	1.56835e-13	12.8046			AC026185.1	DKK3
	PINLYP	0.652077	0.792951	0.100754			OR7E1P	PINLYP
	TLL2	0.652077	0.327253	0.485116			RP11-226P1.3	TLL2
	CAND2	0.652077	0.675052	0.170663			SBK3	CAND2
	SLC25A41	0.652077	0.704362	0.152204			DMTF1	SLC25A41
	AMZ1	0.652077	0.768362	0.114434			SNHG10	AMZ1
	CD33	0.652077	0.792469	0.101018			RP11-432J22.2	CD33
	AMDHD1	0.652077	0.223158	0.651387			SH3D21	AMDHD1
	PFKFB1	0.652077	0.741355	0.129974			SIRT7	PFKFB1
	PRSS33	0.652077	0.835277	0.0781697			KRT7	PRSS33
	DLG2	0.652077	0.454779	0.3422			METTL7AP1	DLG2
	COL8A2	0.652077	0.41235	0.384734			CD59	COL8A2
	BTBD8	0.652077	0.674864	0.170784			AC006947.1	BTBD8
	SEMA4G	0.65179	1.20221e-09	8.92002			KIF23	SEMA4G
	HLA-F	0.648696	0.000322246	3.49181			MFAP1	HLA-F
	HAP1	0.648528	0.202725	0.693093			RP13-766D20.2	HAP1
	VASH2	0.647698	0.272377	0.56483			RP13-766D20.1	VASH2
	F8	0.64689	0.0823432	1.08437			INTS9	F8
	NATD1	0.646363	0.000152906	3.81558			ADH1C	NATD1
	SEMA6C	0.645992	0.00874114	2.05843			WDR36	SEMA6C
	MSX2	0.645777	4.31377e-12	11.3651			BIRC2	MSX2
	RBP7	0.645483	0.15065	0.822031			RP11-231C14.5	RBP7
	GBP5	0.644905	0.108978	0.962661			NAPG	GBP5
	AS3MT	0.644669	0.155125	0.80932			CCDC130	AS3MT
	TNFRSF10C	0.643856	0.0771133	1.11287			AGER	TNFRSF10C
	FNDC4	0.64262	3.70915e-05	4.43073			KLK4	FNDC4
	BCL2	0.642448	0.559218	0.252419			ATP6V0D1	BCL2
	CITED1	0.641865	0.223194	0.651318			PLEKHG2	CITED1
	SHF	0.640672	0.125773	0.900413			FLNB-AS1	SHF
	CBLN3	0.640104	0.162888	0.788111			CTD-2228K2.1	CBLN3
	PTP4A3	0.63964	0.00178735	2.74779			SEC14L2	PTP4A3
	NBEAL1	0.638734	1.67437e-05	4.77615			TMPRSS4	NBEAL1
	ITGA7	0.638492	0.0422315	1.37436			ITPKC	ITGA7
	RNF223	0.63743	0.106371	0.973176			KDELC2	RNF223
	LOC112268102	0.63743	0.675115	0.170622			VPS11	LOC112268102
	TMEM170B	0.63743	0.0104436	1.98115			UST	TMEM170B
	LAMA2	0.63743	0.191573	0.717666			RP11-6D1.3	LAMA2
	FOXH1	0.63743	0.704245	0.152276			RP11-195C7.1	FOXH1
	FHDC1	0.63743	0.191541	0.717738			GPATCH11	FHDC1
	DMRT2	0.63743	0.633398	0.198324			RP11-304F15.6	DMRT2
	MAML3	0.635844	0.010983	1.95928			RP11-764K9.1	MAML3
	CRYZL1	0.635428	0.000319604	3.49539			NSF	CRYZL1
	GARNL3	0.635236	0.175295	0.756231			AC009502.4	GARNL3
	WRB	0.634925	2.50308e-05	4.60153			RP11-120J1.1	WRB
	ZNF845	0.634716	0.017224	1.76387			RP11-1149O23.3	ZNF845
	MAST1	0.634409	1.08023e-05	4.96649			PROX1-AS1	MAST1
	ASPHD2	0.634351	0.114015	0.943037			RABL3	ASPHD2
	CAMK4	0.633872	0.434258	0.362252			WRAP53	CAMK4
	ATP2A3	0.633312	1.39963e-08	7.85399			CCDC114	ATP2A3
	WSCD1	0.633139	1.4011e-12	11.8535			ST6GALNAC4	WSCD1
	TASP1	0.631505	0.0201543	1.69563			AP003068.23	TASP1
	TMCC2	0.630354	0.0529705	1.27597			SLC35E2	TMCC2
	PHACTR3	0.63005	0.373169	0.428094			POLR3A	PHACTR3
	ALOX5	0.629357	0.206655	0.684755			MYH7	ALOX5
	TRPV2	0.628402	0.0674523	1.171			RP11-241F15.3	TRPV2
	C2orf48	0.628031	0.609504	0.215023			DDR1	C2orf48
	PTGER1	0.628031	0.674613	0.170945			MIR151A	PTGER1
	ATP8B2	0.627341	0.00120826	2.91784			RP11-121A14.2	ATP8B2
	GCH1	0.626648	9.07005e-05	4.04239			PCYT1B-AS1	GCH1
	PRSS53	0.626185	0.236849	0.625529			RP11-563J2.2	PRSS53
	LIFR	0.625604	5.83331e-05	4.23409			ATP5LP7	LIFR
	SLFN12	0.62532	0.572272	0.242398			CTD-2533K21.1	SLFN12
	RTN4IP1	0.624742	0.000330067	3.4814			RP1-93H18.1	RTN4IP1
	CEP57L1	0.624574	0.00222899	2.65189			RPS6KA6	CEP57L1
	HMGCS1	0.624057	2.09338e-86	85.6792			FOXB1	HMGCS1
	C12orf56	0.622437	0.23008	0.63812			RPS25	C12orf56
	GLCE	0.622437	1.17564e-08	7.92972			CTC-308K20.1	GLCE
	NPC1L1	0.621488	0.581353	0.23556			IGHMBP2	NPC1L1
	TLDC2	0.621488	0.885569	0.0527775			YME1L1	TLDC2
	CACNA1D	0.621488	0.183316	0.736801			GDF11	CACNA1D
	DMBX1	0.621488	0.0148066	1.82954			AC003101.1	DMBX1
	SYT7	0.621488	0.00393925	2.40459			KITLG	SYT7
	GNG7	0.621066	0.00143764	2.84235			CAMTA2	GNG7
	ADGRG5	0.620586	0.0680733	1.16702			AC073133.1	ADGRG5
	CA2	0.620535	0.00106418	2.97299			RARA-AS1	CA2
	CARD16	0.620507	0.343098	0.464582			SGMS1-AS1	CARD16
	CGNL1	0.620411	0.00943841	2.0251			RP11-284M14.1	CGNL1
	PROC	0.619728	0.0633558	1.19821			UBA5	PROC
	PLEKHG6	0.619171	1.11994e-12	11.9508			MROH6	PLEKHG6
	PCLO	0.61891	0.023356	1.6316			RP11-661A12.7	PCLO
	ARHGAP44	0.61891	0.0014843	2.82848			NEU1	ARHGAP44
	ITGA1	0.617629	0.00317419	2.49837			RP5-991G20.1	ITGA1
	RCBTB1	0.617203	1.89009e-05	4.72352			RP11-304F15.7	RCBTB1
	CCDC28B	0.617118	1.27143e-05	4.89571			PAICS	CCDC28B
	PHYHIP	0.616671	0.532772	0.273459			RP1-265C24.5	PHYHIP
	FAM228B	0.616671	0.579241	0.23714			SGPP2	FAM228B
	NPIPB8	0.616671	0.633216	0.198448			PNISR	NPIPB8
	RMND1	0.616187	0.000110836	3.95532			LINC01553	RMND1
	HYKK	0.615857	0.00964151	2.01585			RP11-435O5.7	HYKK
	WNT4	0.615082	0.111512	0.952677			SNRNP70	WNT4
	RAB3A	0.614257	0.177951	0.749699			TNFRSF1B	RAB3A
	CYTH4	0.613681	8.27244e-05	4.08237			RP11-259K15.2	CYTH4
	DNAAF3	0.613603	0.00534298	2.27222			RP4-591C20.9	DNAAF3
	METRNL	0.612155	0.001395	2.85543			FABP5P7	METRNL
	BPHL	0.610999	0.0078142	2.10712			TFP1	BPHL
	CRACR2A	0.610726	0.309782	0.508944			NFE2L1	CRACR2A
	SAMD13	0.610053	0.403433	0.394229			CORO2B	SAMD13
	DES	0.610053	0.609326	0.21515			PRKRA	DES
	FAM106A	0.610053	0.609445	0.215065			AC009948.7	FAM106A
	AQP3	0.609962	3.68837e-08	7.43317			TMEM187	AQP3
	RNF144A	0.609766	2.01267e-08	7.69623			ATXN7L3	RNF144A
	KAZN	0.609505	0.000825507	3.08328			RP11-1072C15.7	KAZN
	NKD2	0.608809	0.00424001	2.37263			USP17L20	NKD2
	KYNU	0.608809	0.187226	0.727634			SCP2	KYNU
	SCN9A	0.608809	0.133545	0.874373			XXyac-YX65C7_A.3	SCN9A
	GHR	0.607683	0.373121	0.42815			CTD-2651B20.3	GHR
	C7orf31	0.607683	0.135031	0.869567			MFSD3	C7orf31
	ZNF224	0.607261	0.0509942	1.29248			CTD-2517M22.14	ZNF224
	NDRG1	0.606027	3.018e-200	199.52			CTD-2517M22.17	NDRG1
	ETNPPL	0.605721	0.406261	0.391195			AC007919.18	ETNPPL
	RASL11A	0.604532	0.00512713	2.29013			RP11-21B23.1	RASL11A
	CELSR2	0.604459	1.29542e-08	7.88759			KLK6	CELSR2
	KIAA1211	0.604291	5.14383e-05	4.28871			RP11-455F5.4	KIAA1211
	ZSCAN2	0.604189	0.0144223	1.84097			GPBP1	ZSCAN2
	TTC30A	0.604071	0.0496227	1.30432			BDP1	TTC30A
	CCDC169	0.604071	0.741593	0.129835			PRR7-AS1	CCDC169
	SYNGR1	0.603999	4.50572e-05	4.34624			RP5-1120P11.3	SYNGR1
	ST3GAL6	0.603578	0.0680576	1.16712			DUSP8P5	ST3GAL6
	TGFB3	0.602665	0.32082	0.493739			GLUD1P3	TGFB3
	GMFG	0.60224	0.532828	0.273413			CTC-360P9.4	GMFG
	VWA1	0.600825	3.53287e-21	20.4519			PCDH7	VWA1
	ACYP1	0.600787	0.0702698	1.15323			CHCHD7	ACYP1
	EPPK1	0.600644	4.78273e-08	7.32032			PYGB	EPPK1
	ZBED8	0.600593	0.0241325	1.6174			ERP44	ZBED8
	TMEM161B	0.600559	0.000292304	3.53417			RP11-613M10.8	TMEM161B
	DLK2	0.598637	0.10635	0.973264			RP4-590F24.1	DLK2
	LY75	0.597563	0.0109984	1.95867			AC083855.5	LY75
	NDP	0.597241	0.46914	0.328697			RP11-677M14.2	NDP
	PRRT3	0.597137	0.00056711	3.24633			RP11-221J22.1	PRRT3
	KDM1B	0.597103	2.96553e-06	5.5279			AP006621.8	KDM1B
	PLEKHA8	0.596861	0.000213719	3.67016			CLTA	PLEKHA8
	PLA2G4A	0.596103	0.295627	0.529255			AP000688.11	PLA2G4A
	LRRC49	0.596001	0.00479641	2.31908			RP11-779O18.2	LRRC49
	CTSL	0.595839	2.4537e-11	10.6102			RP11-613D13.8	CTSL
	TUBA1A	0.594762	2.95871e-58	57.5289			H3F3B	TUBA1A
	GLIPR2	0.594665	0.015801	1.80131			RBKS	GLIPR2
	ALDH1A3	0.594508	4.49372e-98	97.3474			KLHL3	ALDH1A3
	HOXC13	0.593841	0.107825	0.967282			RP11-306G20.1	HOXC13
	ZNF343	0.593525	0.0878483	1.05627			EFCAB5	ZNF343
	ENHO	0.592176	0.104078	0.982639			RP11-513G11.2	ENHO
	ZNF280A	0.592122	0.032113	1.49332			AC034220.3	ZNF280A
	NOTCH3	0.591805	1.76113e-19	18.7542			FAM161A	NOTCH3
	ZNF121	0.591249	0.0457858	1.33927			RP11-681L4.1	ZNF121
	BCKDHB	0.591141	0.0255062	1.59335			USP6	BCKDHB
	SLC6A8	0.590717	1.27975e-05	4.89287			DDIT3	SLC6A8
	SYT15	0.590237	0.190743	0.719552			AC124057.5	SYT15
	S1PR2	0.589067	0.029549	1.52946			GSDMB	S1PR2
	B3GALT4	0.588867	0.19253	0.715501			RP11-387H17.4	B3GALT4
	COL24A1	0.584963	0.836571	0.0774973			RP5-1177I5.3	COL24A1
	PIWIL2	0.584963	0.519832	0.284137			LRCH3	PIWIL2
	DMBT1	0.584963	0.996945	0.00132873			UBE2CP3	DMBT1
	GRAMD1B	0.584963	0.999065	0.000406154			AMDHD2	GRAMD1B
	ALDH1A2	0.584963	0.989649	0.00451874			AC091729.9	ALDH1A2
	ILDR2	0.584963	0.375349	0.425564			IMMP1LP1	ILDR2
	FGF20	0.584963	0.835461	0.0780737			PAFAH1B1	FGF20
	INSYN1	0.584963	0.693394	0.15902			ATPAF2	INSYN1
	COL4A1	0.584963	0.608822	0.215509			GPR113	COL4A1
	EVC	0.584963	0.710989	0.148137			RP11-895M11.2	EVC
	SYNDIG1L	0.584963	0.560474	0.251445			RP11-895M11.3	SYNDIG1L
	MST1L	0.584963	0.638705	0.1947			CDCA2	MST1L
	OLAH	0.584963	0.501859	0.299418			RP1-92O14.3	OLAH
	RGPD2	0.584963	0.467918	0.32983			MAPRE1P3	RGPD2
	NECTIN4	0.584963	0.156623	0.805145			R3HDM1	NECTIN4
	FAT2	0.584963	0.633458	0.198282			RP11-323I14__A.1	FAT2
	LOC101929937	0.584963	0.83725	0.0771446			RP11-406A20.4	LOC101929937
	LOC105373985	0.584963	0.788252	0.103335			FAM212B-AS1	LOC105373985
	CCDC92B	0.584963	0.687773	0.162555			RP11-371E8.2	CCDC92B
	CLEC17A	0.584963	0.787707	0.103635			RP11-7F17.5	CLEC17A
	LOC285500	0.584963	0.996604	0.00147737			RP11-1007J8.1	LOC285500
	NRG1	0.584963	0.051822	1.28549			TBC1D31	NRG1
	PDP1	0.584963	9.16064e-06	5.03807			COQ5	PDP1
	EVX1	0.584963	0.836447	0.0775614			B4GALT5	EVX1
	TECTA	0.584963	0.8354	0.0781057			CCL13	TECTA
	PPP1R16B	0.584963	0.0197285	1.70491			PRX	PPP1R16B
	BRDT	0.584963	0.788373	0.103268			SLA	BRDT
	EMILIN2	0.584963	0.74189	0.12966			PRICKLE4	EMILIN2
	CHRM1	0.584963	0.523132	0.281389			RP11-579D7.4	CHRM1
	TNFSF14	0.584963	0.996815	0.00138533			CHST15	TNFSF14
	FFAR4	0.584963	0.791049	0.101797			CDCA3	FFAR4
	FGF12	0.584963	0.54431	0.264153			BAG6	FGF12
	C3orf70	0.584963	0.768242	0.114502			C6orf47-AS1	C3orf70
	RASGRP1	0.584963	0.768422	0.1144			CTB-129O4.1	RASGRP1
	SLC34A1	0.584963	0.609179	0.215255			RHOF	SLC34A1
	ZNF788P	0.584963	0.791415	0.101596			LINC01089	ZNF788P
	TNNI3	0.584963	0.051946	1.28445			CDC20	TNNI3
	ZNF331	0.584963	0.836139	0.0777215			CTD-3037G24.3	ZNF331
	TTLL8	0.584963	0.791293	0.101663			DDX31	TTLL8
	KIAA1324L	0.584963	0.633519	0.19824			BCL2L14	KIAA1324L
	NPM2	0.584963	0.469382	0.328474			VDAC3	NPM2
	GPD1	0.584963	0.836633	0.0774652			FAM72D	GPD1
	NME9	0.584963	0.387992	0.411177			RP11-373N22.3	NME9
	HIST1H4H	0.584963	0.836077	0.0777536			ZCCHC8	HIST1H4H
	LIN28A	0.584963	0.994231	0.00251289			THSD7B	LIN28A
	PCDHB9	0.584963	0.787465	0.103769			CLEC4D	PCDHB9
	KLHDC8B	0.584963	0.835646	0.0779777			YLPM1	KLHDC8B
	STXBP6	0.584963	0.866323	0.0623201			TRIM52	STXBP6
	CHD5	0.584963	0.70442	0.152168			CRTC2	CHD5
	ADGRV1	0.584963	0.0767851	1.11472			GMCL1	ADGRV1
	EFCAB3	0.584963	0.579416	0.23701			PSMC2	EFCAB3
	C2orf88	0.584963	0.741414	0.129939			SNORA71A	C2orf88
	BCL2L15	0.584963	0.207865	0.68222			HIST1H3D	BCL2L15
	STKLD1	0.584963	0.8346	0.0785215			RP1-34B20.4	STKLD1
	BCL2L14	0.584963	0.693585	0.158901			ALG10B	BCL2L14
	EXTL1	0.584963	0.788191	0.103368			RP11-219G17.6	EXTL1
	CCDC171	0.584963	0.223123	0.651455			PRR13P5	CCDC171
	CD200	0.584963	0.741474	0.129904			MAML1	CD200
	HCRTR1	0.584963	0.834907	0.0783617			RP11-2C24.4	HCRTR1
	BEST4	0.584963	0.994039	0.00259665			RP1-59D14.1	BEST4
	MAGI2	0.584963	0.421711	0.374985			RP1-59D14.5	MAGI2
	KRTAP5-9	0.584963	0.837003	0.0772729			PRKDC	KRTAP5-9
	MEI1	0.584963	0.694093	0.158582			RP11-474I11.7	MEI1
	NMNAT2	0.584963	2.63354e-06	5.57946			MIR31HG	NMNAT2
	PDZD3	0.584963	0.501913	0.299371			DIS3	PDZD3
	LMO3	0.584963	0.786137	0.104501			POLR1A	LMO3
	APOBEC3A	0.584963	0.741652	0.1298			RP11-674E16.4	APOBEC3A
	CYP2D6	0.584963	0.837127	0.0772088			SCRN3	CYP2D6
	H1F0	0.584205	2.68197e-42	41.5715			HOOK2	H1F0
	ARHGEF25	0.5837	0.000576929	3.23888			FOSL1	ARHGEF25
	SRPX	0.582615	0.00127754	2.89363			RP11-110H1.4	SRPX
	ERO1B	0.582469	0.00090409	3.04379			NIPBL	ERO1B
	JSRP1	0.582332	0.00216018	2.66551			METTL12	JSRP1
	STARD4	0.582309	2.60437e-11	10.5843			ZNF552	STARD4
	ZC2HC1A	0.581499	0.551733	0.258271			CTD-2583A14.10	ZC2HC1A
	TRIM15	0.579996	0.0891902	1.04968			ZNF587B
	RBPMS2	0.579944	0.000151537	3.81948			AC073869.13
	ARRDC4	0.579294	0.000321523	3.49279			RNF20
	EFNA3	0.579157	0.000146419	3.8344			TMEM246
	ADGRL1	0.578879	6.31442e-20	19.1997			PET100
	TBC1D8B	0.577767	0.00525769	2.27921			CTD-3214H19.4
	ZKSCAN3	0.577545	0.0702859	1.15313			METTL21B
	RGS4	0.577389	0.00212021	2.67362			RP11-571M6.15
	ESYT3	0.577309	0.0108078	1.96626			ALOX12-AS1
	HES4	0.577235	4.20596e-08	7.37613			SAMD10
	PLAT	0.57655	0.000149715	3.82473			C17orf53
	GPR135	0.573558	0.488151	0.311446			DBF4
	SERPINA3	0.573185	0.207831	0.68229			RP11-82O19.1
	NRN1L	0.573185	0.741117	0.130113			RAB5C
	ARMC2	0.573185	0.342445	0.465409			CTD-2132N18.3
	FAM122C	0.57299	0.411766	0.385349			RP11-727A23.10
	FAM25A	0.57289	0.741057	0.130148			RP11-536G4.1
	FOXL2NB	0.572628	2.10542e-06	5.67666			TMEM116
	SH3PXD2B	0.57243	1.35584e-14	13.8678			SLC6A11
	FAM124A	0.571906	0.0828511	1.0817			YIPF3
	COL11A2	0.571906	0.572502	0.242223			GDE1
	WDR31	0.571157	0.0629001	1.20135			CCP110
	TCTEX1D2	0.570918	0.0152989	1.81534			PFKFB3
	PRKG2	0.570316	0.295669	0.529194			RRAS
	TSPAN33	0.569679	0.000769125	3.114			LINC01356
	GSDME	0.569637	0.00308475	2.51078			RP11-338L22.3
	COL6A2	0.569544	5.32236e-10	9.2739			SLC25A48
	ATP2C2	0.569366	0.339565	0.469077			UTRN
	HIST1H2BG	0.569366	0.835708	0.0779457			PSMB10
	DSCC1	0.569325	2.092e-06	5.67944			ZFYVE26
	TTC39B	0.568977	0.00452261	2.34461			RAD51B
	ZNF555	0.568284	0.120568	0.918768			SERPINA3
	ANKRD22	0.568099	1.16262e-07	6.93456			SLC7A5
	GSDMB	0.567889	0.111901	0.951167			CARF
	MT1M	0.56727	0.178152	0.749211			RP5-1023B21.1
	IGFBP3	0.56686	1.54938e-38	37.8098			USP13
	SHROOM2	0.566815	0.000628553	3.20166			RP11-473P24.2
	RGS2	0.566376	0.00216636	2.66427			RP11-443B7.1
	F2RL1	0.565459	1.17578e-38	37.9297			RP13-30A9.2
	SYTL2	0.5654	2.63372e-06	5.57943			SHISA2
	SLC27A1	0.564294	1.06306e-06	5.97344			LINC00415
	GRHL3	0.563606	0.000236015	3.62706			RP11-184A2.2
	OGFRL1	0.56242	1.76558e-05	4.75311			AHCY
	TMEM206	0.56242	0.00595942	2.2248			RP11-38L15.2
	CHST6	0.562275	0.000212747	3.67214			HAVCR1
	RPL36A-HNRNPH2	0.561775	6.40846e-12	11.1932			ATP5SL
	CXADR	0.561481	0.000936994	3.02826			C4orf46
	LOC100652901	0.561427	0.243667	0.613203			UNG
	KBTBD3	0.561427	0.073744	1.13227			ALKBH2
	B4GALNT4	0.561098	1.4794e-10	9.82992			AL133168.3
	PLEKHO1	0.560917	0.0254409	1.59447			PSTPIP1
[truncated: 13,827 more rows]
