# Supplementary material for: Cancer-associated fibroblast-derived acetate promotes pancreatic cancer development by altering polyamine metabolism via the ACSS2–SP1–SAT1 axis
Source: Nat Cell Biol. 2024 Mar 1;26(4):613–27. doi: 10.1038/s41556-024-01372-4 (PMC11021164; doi:10.1038/s41556-024-01372-4)
Supplement: Supplementary file 12 — Statistical source data [file 41556_2024_1372_MOESM12_ESM.xlsx]

## Sheet: Singh_SourceData_Fig5
5a
S2-013	shScr	shSAT1-B	shSAT1-C
	0.932165	0.246453	0.292324
	1.06842	0.257174	0.293345
	0.920443	0.263372	0.232721
	1.09231	0.243884	0.295922
5b
HPAF-II	shScr	shSAT1-B	shSAT1-C
	0.993	0.641	0.441
	1.116	0.65	0.421
	1.005	0.629	0.428
	0.899	0.597	0.498
5c	Acetate	shScr			shSAT1-a			shSAT1-b
	0	99.3438	100.067	100.589	98.5795	101.129	100.291	101.052	100.296	98.6514
	5	133.225	131.876	132.23	101.014	101.195	99.6332	99.9685	100.81	103.192
	10	151.558	153.297	153.27	99.9137	104.677	98.5421	101.09	102.924	102.754
5d	Acetate	shScr			shSAT1-a			shSAT1-b
	0	99.5267	100.935	99.5387	99.7122	98.0132	102.275	98.9907	100.523	100.486
	5	130.666	130.571	131.768	102.066	104.085	105.78	101.527	101.657	101.244
	10	145.942	145.191	146.623	102.637	103.375	102.769	100.561	101.677	102.435
5e	S2-013
	Sample	shScr-R1	shScr-R2	shScr-R3	shScr-R4	shScr-R5	shScr-R6	shScr+ac -R1	shScr+ac -R2	shScr+ac -R3	shScr+ac -R4	shScr+ac -R5	shScr+ac -R6	shSAT1-a-R1	shSAT1-a-R2	shSAT1-a-R3	shSAT1-a-R4	shSAT1-a-R5	shSAT1-a-R6	shSAT1-a+Ac-R1	shSAT1-a+Ac-R2	shSAT1-a+Ac-R3	shSAT1-a+Ac-R4	shSAT1-a+Ac-R5	shSAT1-a+Ac-R6	shSAT1-b-R1	shSAT1-b-R2	shSAT1-b-R3	shSAT1-b-R4	shSAT1-b-R5	shSAT1-b-R6	shSAT1-b+AcR1	shSAT1-b+AcR2	shSAT1-b+AcR3	shSAT1-b+AcR4	shSAT1-b+AcR5	shSAT1-b+AcR6
	Group	Group1	Group1	Group1	Group1	Group1	Group1	Group2	Group2	Group2	Group2	Group2	Group2	Group3	Group3	Group3	Group3	Group3	Group3	Group4	Group4	Group4	Group4	Group4	Group4	Group5	Group5	Group5	Group5	Group5	Group5	Group6	Group6	Group6	Group6	Group6	Group6
	Putrescine	1.02971	1.00534	1.0892	0.899095	1.15074	0.825744	0.947836	1.31735	0.919483	1.00591	1.31168	1.07615	0.237987	0.412717	0.322689	0.302628	0.281142	0.240299	0.27558	0.243336	0.409364	0.19687	0.270652	0.33674	0.267938	0.285716	0.219339	0.295167	0.247995	0.398009	0.286527	0.411051	0.39472	0.256524	0.301505	0.357614
	Ornithine	0.941298	0.901326	0.970156	0.999945	1.21038	0.976916	1.18182	1.35252	1.1967	1.21106	1.61905	1.22018	1.08095	1.50782	1.13743	1.15299	1.35047	1.16181	1.27151	1.32289	1.70062	1.32605	1.32378	1.51195	1.00486	1.05121	1.13023	1.34778	1.16046	1.34358	1.15904	1.5613	1.72203	1.33961	1.35928	1.61834
	Spermidine	0.855911	1.03973	0.957417	1.17499	1.17793	0.794023	1.09277	1.15762	0.882412	1.00266	1.38797	1.04082	0.911573	1.44481	0.957491	1.13435	1.45887	0.711979	0.89388	0.697483	1.15428	1.38378	0.825026	1.07238	0.859337	1.19859	0.513537	0.854226	0.774846	1.35677	1.2266	1.6389	1.32149	1.02851	0.808522	1.05911
	N1-acetylspermidine	1.03715	1.09813	0.961796	1.05121	0.939296	0.912418	1.47854	1.63217	1.56827	1.62051	1.56613	1.80831	0.0578049	0.0295251	0.121682	0.0727849	0.0683574	0.0595994	0.108525	0.0492404	0.0651957	0.280155	0.0662525	0.0644663	0.148668	0.145603	0.127717	0.141019	0.135088	0.116752	0.11218	0.114933	0.110798	0.106105	0.172247	0.127318
	N8-acetylspermidine	1.0476	1.06492	1.00841	1.02155	0.914381	0.943135	2.3242	2.23075	2.33258	2.45425	2.29796	2.58577	0.534963	0.0205067	0.551314	0.551214	0.557776	0.598553	1.55875	1.59021	1.46074	1.65085	1.69111	1.72048	0.95824	0.985249	0.976068	0.926349	0.928936	0.943761	2.39341	2.2678	2.07931	2.23666	2.25419	2.26567
	N1-acetylspermine	0.894366	1.03985	0.885679	1.10161	1.31365	0.764855	1.65085	1.83091	1.12874	1.43187	2.327	1.4827	0.307596	0.37039	0.248793	0.347899	0.443154	0.158929	0.22593	0.162576	0.295031	6.18928	0.453916	0.409262	0.348502	0.398116	0.171588	0.393592	0.296755	0.411588	0.275509	0.492901	0.410605	0.30623	0.298917	0.364457
5f	HPAF-II
	Sample	shScr-R1	shScr-R2	shScr-R3	shScr-R4	shScr+ac -R1	shScr+ac -R2	shScr+ac -R3	shScr+ac -R4	shSAT1-a-R1	shSAT1-a-R2	shSAT1-a-R3	shSAT1-a-R4	shSAT1-a+Ac-R1	shSAT1-a+Ac-R2	shSAT1-a+Ac-R3	shSAT1-a+Ac-R4	shSAT1-b-R1	shSAT1-b-R2	shSAT1-b-R3	shSAT1-b-R4	shSAT1-b+AcR1	shSAT1-b+AcR2	shSAT1-b+AcR3	shSAT1-b+AcR4
	Group	Group-1	Group-1	Group-1	Group-1	Group-2	Group-2	Group-2	Group-2	Group-3	Group-3	Group-3	Group-3	Group-4	Group-4	Group-4	Group-4	Group-5	Group-5	Group-5	Group-5	Group-6	Group-6	Group-6	Group-6
	Putrescine	0.839836	0.958134	1.15761	1.04442	0.920615	0.9319	0.969166	1.04507	0.481345	0.670724	0.473961	0.522881	0.52873	0.574717	0.661163	0.564652	0.99652	1.07231	1.18079	0.960826	1.02131	0.844457	1.1705	0.836932
	Ornithine	0.86937	1.04252	1.07383	1.01429	1.07061	1.09686	1.12206	1.1121	0.754638	0.916043	1.00441	0.787404	0.883548	0.900226	0.899	0.828171	1.11466	1.24437	1.19526	1.09164	1.28408	1.02251	1.33384	1.04808
	N1-acetylspermidine	0.942594	0.992154	1.05027	1.01498	1.28141	1.30025	1.38558	1.31999	0.257547	0.284859	0.251238	0.302186	0.392107	0.373488	0.376449	0.341984	0.229088	0.266754	0.228428	0.23791	0.29133	0.269739	0.342142	0.28905
	N8-acetylspermidine	1.04851	0.999495	0.988562	0.963428	2.52722	2.4747	2.64155	2.39054	0.632895	0.732814	0.621488	0.657381	1.93868	1.85117	1.99628	1.87395	1.12246	1.17265	1.07905	1.0856	2.91469	2.60327	3.26031	2.5691
	N1-acetylspermine	0.631434	0.907052	1.19473	1.26679	1.46891	1.75284	1.93456	2.02682	0.426522	0.53758	0.406303	0.330886	0.592837	0.543917	0.728035	0.616345	0.522575	0.463113	0.59056	0.463818	0.549411	0.523827	0.757708	0.477406
5h	PA417
	-HPS Veh	+HPS Veh	-HPS Penta	+HPS Penta
	294.684	542.966	189.432	177.009
	228.769	514.031	160.908	143.674
	256.323	571.849	125.72	162.014
	344.424	638.837	167.455	186.613
			174.63
			107.416
	PA901
	-HPS Veh	+HPS Veh	-HPS Penta	+HPS Penta
	75.9057	117.905	62.8007	48.251
	81.5447	108.535	54.8588	52.5882
	66.8045	105.483	50.877	58.2454
	70.2712	116.255	48.7461	52.8265
5i
	shScr-HPS	shScr+HPS	shSAT1-HPS	shSAT1+HPS
	0.41	0.58	0.46	0.09
	0.65	0.6	0.14	0.16
	0.45	0.69	0.22	0.1
	0.55	1.02	0.15	0.25
	0.55	0.92	0.18	0.15
	0.15	0.59	0.09	0.22
	0.55	1.22	0.1	0.18
	0.36	0.7	0.08	0.22
	0.41	0.65	0.18	0.11
	0.6	0.63	0.28	0.11
	0.4	0.94
	0.49	0.73
5j	shScr-HPS	shScr+HPS	shSAT1-HPS	shSAT1+HPS
	231.112	273.887	257.706	61.8193
	347.48	397.798	100.395	83.1515
	363.772	570.31	114.274	53.8784
	277.55	610.397	82.1063	105.62
	334.18	567.207	67.5955	87.0086
	61.1467	465.75	64.584	130.606
	274.35	1172.6	51.3944	104.468
	188.34	361.782	52.0171	115.665
	195.533	310.308	66.9789	49.1681
	417.763	403.342	103.442	69.937
	309.507	715.849
	291.46	444.08
5l	shScr-HPS	shScr+HPS	shSAT1-HPS	shSAT1+HPS
	28.7204	51.4943	15.9264	35.3513
	18.0777	46.4804	19.7737	19.8422
	32.2923	62.5731	14.1421	36.1754
	16.9377	39.5866	17.3305	34.6457
	37.7095	43.6322	15.8011	35.8612
	35.724	39.7343	31.8668	32.9588
	25.6571	51.3158	20.8804	20.559
	26.6487	63.8677	19.9774	21.6374
	24.1333	56.1006	14.819	24.7159
