# Supplementary material for: Cancer-associated fibroblast-derived acetate promotes pancreatic cancer development by altering polyamine metabolism via the ACSS2–SP1–SAT1 axis
Source: Nat Cell Biol. 2024 Mar 1;26(4):613–27. doi: 10.1038/s41556-024-01372-4 (PMC11021164; doi:10.1038/s41556-024-01372-4)
Supplement: Supplementary file 14 — Statistical source data [file 41556_2024_1372_MOESM14_ESM.xlsx]

## Sheet: Singh_SourceData_Fig6
6c	Primer 1				Primer 2
	IgG	SP1 -	SP1 +		IgG	SP1 -	SP1 +
	0.97	1.47	2.91		0.81	1.37	2.43
	1.03	1.16	2.86		1.23	1.16	2.33
	1.07	1.52	3.48		0.98	1.72	2.99
	0.93	1.55	3.16		1.02	1.71	2.96
6d	S2-013			HPAF-II			CFPAC-1			T3M4
	Control	5mM Ac		Control	5mM Ac		Control	5mM Ac		Control	5mM Ac
	0.949079	0.859072		0.90665	0.998339		1.08583	0.729128		1.19569	1.02546
	0.926819	1.02246		1.02223	0.638924		1.08608	0.727778		1.34917	1.0151
	1.00695	1.00196		1.05132	0.90886		0.882473	0.593751		0.769394	1.13081
	1.11716	1.23477		1.01979	0.742795		0.945606	0.704726		0.685773	0.871272
6f	SP1 expression					SAT1 expression
	siCtrl-Ac	siCtrl+Ac	siSP1-Ac	siSP1+Ac		siCtrl-Ac	siCtrl+Ac	siSP1-Ac	siSP1+Ac
	0.888447	0.909202	0.487118	0.527639		0.782092	2.41572	0.461159	0.933744
	1.07227	0.874178	0.452863	0.475785		1.12626	3.07282	0.356185	0.851046
	0.906962	1.2093	0.525586	0.667229		0.803698	2.7614	0.412252	0.990718
	1.13364	0.792609	0.418688	0.528822		1.28799	3.10312	0.458931	0.85408
6g	SP1 expression					SAT1 expression
	siCtrl-Ac	siCtrl+Ac	siSP1-Ac	siSP1+Ac		siCtrl-Ac	siCtrl+Ac	siSP1-Ac	siSP1+Ac
	0.884969	0.879009	0.498757	0.312355		0.945384	2.04905	1.09823	1.39891
	1.01415	0.924708	0.407786	0.223078		0.947051	1.61229	0.882048	1.29578
	1.12694	0.708608	0.303531	0.326931		1.01244	2.08609	0.815718	0.802469
	0.974135	0.945302	0.41627	0.426053		1.09517	2.0359	0.998669	1.31851
6i	SP1 expression					SAT1 expression
	SP1	-	+	+	SP1	-	+	+
	Acetate	-	-	+	Acetate	-	-	+
		0.747066	1.79972	2.03357		0.760179	1.64946	2.34749
		1.18708	2.08375	2.52176		1.17055	1.7423	2.45175
		0.884471	2.8366	2.76293		0.724109	1.611	2.73277
		1.1838	2.03963	2.92434		1.34517	1.70822	2.51449
6p		No MG132					with MG132
	WT SP1	+	-	+	-	WT SP1	+	-	+	-
	K19R SP1	-	+	-	+	K19R SP1	-	+	-	+
	Acetate	-	-	+	+	Acetate	-	-	+	+
		1.00058	1.56465	1.71707	0.848808		1.00003	1.12249	1.29429	1.29564
		1.00003	0.844471	1.67329	0.652124		1	0.502357	1.20125	0.952568
		1.00089	0.897814	1.47488	1.33323		1.00006	0.787368	1.04928	0.527509
		1.00052	0.595546	1.42683	0.573633		1.0017	1.1461	1.15007	1.33924
		1.00149	0.964854	1.19408	0.699949		1.0012	1.1547	1.17173	1.33689
6r	Normal pH	0	0	0	0	0	0	0	0	0	0	0	0.1
	Acidic pH	0	100.8	113.5	116.8	126.6	0	102.1	114.2	89.2	0	85.6	93.8	117.6	125.6	121.9	0	121.4	78.4	104	97.5	80.9	90	75.5	0
