# Supplementary material for: Cancer-associated fibroblast-derived acetate promotes pancreatic cancer development by altering polyamine metabolism via the ACSS2–SP1–SAT1 axis
Source: Nat Cell Biol. 2024 Mar 1;26(4):613–27. doi: 10.1038/s41556-024-01372-4 (PMC11021164; doi:10.1038/s41556-024-01372-4)
Supplement: Supplementary file 16 — Statistical source data [file 41556_2024_1372_MOESM16_ESM.xlsx]

## Sheet: Singh_SourceData_Fig7
7b	PA417					PA901
	-HPS Veh	+HPS Veh	-HPS MTA	+HPS MTA		-HPS Veh	+HPS Veh	-HPS MTA	+HPS MTA
	176	186.818	124.579	128		88.7583	110.86	47.3569	52.2675
	144.769	260.1	113.625	119.667		80.1983	121.39	43.2559	49.5521
	139.625	288	154.769	151.467		69.0228	123.403	45.4383	47.6472
	162	234.3	125.929	118.304		74.9927	113.655	44.2707	49.2642
	159.182	281.364	146	121.21
7c	sgCtrl	sgCtrl+HPS	sgSP1	sgSP1+HPS
	0.51	0.9	0.51	0.56
	0.48	0.86	0.45	0.64
	0.61	0.86	0.28	0.4
	0.79	0.89	0.34	0.4
	0.61	0.7	0.42	0.24
	0.79	0.8	0.26	0.4
	0.8	0.61	0.35	0.37
	0.74	1.1	0.46	0.41
	0.89	1.15	0.35	0.39
	0.63	1.03	0.44	0.18
	0.47	0.8	0.48	0.39
	0.58	0.62	0.23	0.47
7d	sgCtrl	sgCtrl+HPS	sgSP1	sgSP1+HPS
	208.527	388.615	164.052	73.95
	295.65	318.897	193.662	265.088
	209.952	806.144	79.534	191.51
	331.452	371.063	73.2375	152.928
	210.131	272.8	94.08	62.832
	509.49	315.115	49.896	98.154
	322	333.794	106.053	98.277
	394.402	657.938	145.728	172.032
	436.08	628.996	67.022	111.303
	212.127	715.4	150.307	54.05
	165.406	435.922	135.033	171.12
	173.88	187.758	67.8755	197.76
7f	sgCtrl	sgCtrl+HPS	sgSP1	sgSP1+HPS
	11.6084	42.4637	6.37224	10.7552
	25.3743	34.3284	8.36417	15.9021
	12.6812	43.6631	14.9438	17.9808
	13.7025	37.7679	9.15275	11.0509
	31.763	31.4391	17.3548	9.17001
	19.9001	33.8661	5.16975	17.6471
	12.782	33.3333	4.98195	18.1553
	18.7915	38.7128	14.1428	13.5704
	19.0846	39.3599	5.5345	13.2707
7g	GENT U133A Study
	Normal	3400	9933	8340	1858	2024	1643	1308	1675	8832	1517	10318	7216	9580	9104	10536	2604	6574	2508	3601	2066	2993	4668	9288	2332	5644	2231	2077	2797	2168	5722	13882	8398	10609	2178	3120	1732	2959	1707	2586	6777	8726	10529	11506	9427	14695	4922	5972	9851
	Cancer	13383	8765	9226	7469	7277	2594	14424	6308	18037	8764	10316	12823	16249	10647	1828	9344	7108	13132	11218	2629	14179	7096	18151	13567	13881	4140	3599	13498	11810	9766	10175	21291	13923	4879	5771	6734	5042	3583	7512	6860	3612	2953	7781	8181	7726	3721	5861	6997
	GENT U133Plus2 Study
	Normal	2115	1595	826	2790	2515	2115	6237	1595
	Cancer	5827	3907	4589	4963	3153	4455	5685	4420	5053	3665	7835	3084	4062
	GSD4103 Study
	Patient ID	30057	30068	30162	30162_rep	30277	30308	30364	30582	30617	40645	40656	40726	40728	40728_rep	40730	40741	40836	40843	40875	40892	40899	40975	40977	41027	41027_rep	51084	51091	51176	51292	51294	51308	51315	51572	51628	51677	51681	51721	51722	51783
	Normal	8.38464	11.4825	11.7871	11.5759	7.87891	11.7832	11.0836	11.2637	11.4266	11.3259	9.45448	10.9216	8.41297	8.21139	9.18605	9.31253	9.03226	9.01355	10.2418	11.4668	8.87091	10.2057	8.81525	8.195	8.22714	8.70057	8.95664	8.84202	10.6587	11.9838	11.1215	11.6526	8.83455	9.15121	8.14229	7.94513	8.54175	9.04099	10.7175
	Cancer	11.781	11.3284	12.0134	11.7148	11.1034	11.6791	11.2589	11.6159	12.0959	11.9068	11.5592	10.7047	11.6516	11.3588	11.5191	10.7929	11.8852	10.8996	10.2917	12.0218	10.8895	11.3961	11.377	11.1556	10.765	10.7851	11.1035	11.3527	11.2038	11.1467	10.4752	10.6815	11.0104	10.6752	11.6818	10.3384	10.8621	11.2214	10.5769
7h	Days	1542	1942	998	295	2741	485	1103	1854	532	153	1383	743	684	392	598	330	4	1332	482	395	454	7	586	334	394	603	476	2084	596	720	8	2182	440	431	117	313	250	486	420	1037	194	277	660	2036	219	267	438	491
	Low	0	0	0	0	0	1	0	0	1	1	0	0	1	0	1	0	0	1	0	0	0	0	0	1	1	0	1	0	1	0	0	1	0	0	1	1	1	1	0	0	0	1	0
	High																																												1	1	1	0	0
7i	Treatment Group/Survival days	50	53	54	61	61	63	65	71	72	74	79	81	81	83	85	95	107	112
	Vehicle	1	1	1	1	1	1	1		1	1
	Pentamidine (10mg/Kg)								1	1		1	1	1	1	1	1	1	1
7j
	survival_days	censoring	age	sex	N1-acetylspermidinehigh_conc	stage_at_diagnosis	trt	rad	N1-acetylspermidine_conc__nM_	Chemotherapy	radiation	stage_at_diagnosis
	222	0	60	F	Yes	IV	gem+fol	Yes	4039.72	Cisplatin, gemcitabine, ADH-1, 5-FU	3000 cGY X 12	IV
	238	0	40	F	Yes	IV	gem+fol	No	3932.21	FOLFIRINOX, nab-paclitaxel, Gemcitabine	no	IV
	21	0	84	F	Yes	IV	no	No	2452.91	no treatment	no	IV
	446	0	67	M	Yes	IV	gem+fol	No	1604.22	FOLFIRINOX, FOLFIRI, Abraxane/Gemcitabine	no	IV
	26	0	89	F	Yes	IV	no	No	1346.56	no treatment	no	IV
	138	0	36	M	Yes	IV	gem+fol	No	825.233	Folfox6 (4 cycles), paclitaxel/gemcitabine	no	IV
	217	0	67	M	Yes	IV	fol	Yes	823.98	Folfirinox,25% reduced dose Folfirinox	Prostatic fossa	IV
	326	0	43	M	Yes	IV	gem+fol	No	796.879	Folfirinox x6 doses, Abraxane and gemcitabine, nab-paclitaxel d1, leucovorin/5-FU day 2 every other week	no	IV
	409	0	56	M	Yes	IV	gem+fol	Yes	680.259	FOLFIRINOX (8 doses,Dose restricted 9th cycle), Abraxane/Gemcitabine	3750 Gy to pancreatic head	IV
	63	0	80	M	Yes	IV	gem+fol	No	673.227	gemcitabine and cisplatin, FOLFOX	no	IV
	227	0	67	M	Yes	IV	gem+fol	No	609.673	Abraxane/gemcitabine, Oxaliplatin w Lecovorin+5-FU (FOLFOX 6)	no	IV
	341	0	61	M	Yes	IV	gem	No	537.523	gemcitabine	no	IV, pT3pN1bpM1
	269	0	83	F	Yes	IV	no	Yes	525.84	4 cycles adjuvant Cytoxan and Adriamycin and 1 cycle of taxol. Adjuvant hormonal therapy	5030 cGy in 28 fractions, 6MV and 25MV photons Posterior axillary boost, 4500 cGy in 25 fractions, boost delivering 25 cGy/day to bring axilla dose to ~5000 cGy, 10000 cGy in 5 fractions to boost field to 6040 cGy	IV
	878	0	58	F	No	IV	gem+fol	Yes	467.208	FOLFIRINOX, FOLFIRI, paclitaxel and gemcitabine, nab-paclitaxel and gemcitabine, abraxane/FOLF	30 Gy 10 fractions, 3000 cGy 10 fractions	IV
	405	0	64	M	No	IV	gem+fol	No	453.659	Folfirinox, gemcitabine, and paclitaxel	no	IV
	433	0	65	M	No	IV	gem+fol	No	446.99	Gemcitabine, Abraxane, Folfirinox	no	IV
	497	0	80	F	No	IV	no	No	420.449	no treatment	no	IV
	38	0	72	M	No	IV	fol	No	405.107	FOLFIRINOX	no	IV
	299	0	83	F	No	IV	gem	No	385.074	gemcitabine, nab paclitaxel	no	IV
	595	0	71	M	No	IV	fol	No	364.649	FOLFIRINOX AND FOLFIRI	no	IV
	302	0	92	M	No	IV	gem	No	286.655	Gemcitabine	no	IV
	65	0	64	M	No	IV	no	No	276.902	No Treatment	no	IV
	449	0	50	M	No	IV	gem+fol	No	213.565	FOLFIRINOX, abraxane and gemcitabine, abraxane and leucovorine 5-FU	no	IV
	64	0	43	M	No	IV	no	No	208.683	No Treatment	no	IV
	183	0	85	F	No	IV	gem	No	169.286	Paclitaxel and gemcitabine	no	IV
	725	0	64	F	No	IV	gem+fol	No	112.898	Abraxane/gemcitabine, Oxaliplatin w Lecovorin+5-FU	no	IV
[truncated: 126 more columns]
