# Supplementary material for: Cancer-associated fibroblast-derived acetate promotes pancreatic cancer development by altering polyamine metabolism via the ACSS2–SP1–SAT1 axis
Source: Nat Cell Biol. 2024 Mar 1;26(4):613–27. doi: 10.1038/s41556-024-01372-4 (PMC11021164; doi:10.1038/s41556-024-01372-4)
Supplement: Supplementary file 17 — Statistical source data [file 41556_2024_1372_MOESM17_ESM.xlsx]

## Sheet: Singh_SourceData_EDFig1
1a
S2-013	DMEM+5% FBS	09-11 CM+5% FBS	HPS CM+5% FBS
	112.642	213.779	153.579
	108.629	221.539	177.391
	91.7726	203.612	150.636
	86.9566	180.335	163.211
HPAF-II	DMEM+5% FBS	09-11 CM+5% FBS	HPS CM+5% FBS
	123.509	234.386	168.889
	101.053	211.462	167.953
	88.4211	180.117	138.947
	87.0175	177.778	124.444
CFPAC-1	DMEM+5% FBS	09-11 CM+5% FBS	HPS CM+5% FBS
	92.3517	214.017	189.981
	100.575	220.304	238.566
	98.1004	174.429	144.175
	96.0244	254.313	169.162
	114.497	211.231	160.127
	98.4518	225.84	234.648
T3M4	DMEM+5% FBS	09-11 CM+5% FBS	HPS CM+5% FBS
	87.0968	396.129	158.71
	113.548	367.742	290.323
	98.0645	360	287.097
	101.29	341.29	234.839
MiaPaCa2	DMEM+5% FBS	09-11 CM+5% FBS	HPS CM+5% FBS
	95.2854	262.035	174.69
	97.2705	234.243	179.653
	99.2556	300.744	180.645
	108.189	264.02	116.129
1b	PA417
	-HPS	+HPS
	328.367	527.931
	232.877	587.468
	120.15	458.137
	295.513	686.214
	245.668	544.897
	311.164	343.934
1c	PA901
	-HPS	+HPS
	94.0137	174.648
	106.842	162.292
	101.441	186.888
	114.141	203.698
	115.491	173.991
	103.154	171.651
1e			09-11 CM			09-11 DCM
		CM1	CM2	CM3	DCM1	DCM2	DCM3
	Pyruvate	0.94024	1.10061	0.959153	3.16948	3.03496	3.19873
	Alanine	1.53957	0.809068	0.65136	1.39108	0.990988	1.38396
	Lactate	1.02107	0.993154	0.985775	5.49438	5.57574	5.54458
	Glutamine	1.00117	0.81427	1.18456	1.67958	1.58639	1.71344
	Acetate	0.946187	0.836045	1.21777	2.70927	3.00347	2.93175
	Isoleucine	1.25348	1.10216	0.644367	3.66679	1.64277	3.16554
	Leucine	1.01232	0.970303	1.01738	1.99229	2.21985	2.07926
	Lysine	1.00552	0.83524	1.15924	1.55146	1.51436	1.43746
	Phenylalanine	0.964491	0.903087	1.13242	2.28144	2.10856	1.91567
	Glutathionine	0.814134	1.18646	0.999406	1.64734	1.54531	1.67727
	Glucose	1.02241	1.0027	0.974893	0.926657	0.913267	0.923567
1f	Normal pancreas	KPC Tumor
	1.44689	2.79982
	1.61376	2.33686
	1.152	2.55596
	1.94885	1.9161
	1.19529	1.43519
1g		Normoxia							Hypoxia							Low Glucose							Low Glutamine
S2-013	Acetate	0	0.1	0.5	1	5	10	Acetate	0	0.1	0.5	1	5	10	Acetate	0	0.1	0.5	1	5	10	Acetate	0	0.1	0.5	1	5	10
		98.5962	99.5425	104.279	105.133	97.1499	98.517		99.6787	99.2284	100.522	98.6014	100.521	107.691		95.5692	96.4818	85.0642	100.302	93.5402	99.9816		106.295	105.972	113.232	107.11	105.009	113.741
		99.8198	96.2125	97.1883	94.3922	95.2751	101.749		97.6246	99.8205	111.154	108.216	97.8641	93.8619		115.667	92.6228	87.3519	106.196	96.0192	107.948		92.6332	95.5565	103.32	102.744	120.256	120.303
		98.9847	98.3594	97.0488	105.596	96.3528	98.2809		101.112	102.264	101.454	104.589	98.4497	96.9386		100.824	97.8554	94.5876	99.9088	99.9783	101.548		90.9146	104.032	111.609	118.612	113.94	108.43
		101.757	88.6615	103.282	90.6527	107.043	116.116		106.652	97.7764	97.975	98.1693	103.646	101.71		107.741	105.292	102.789	95.5966	85.2563	91.6405		93.8006	107.46	106.304	119.319	96.2872	107.42
		103.261	101.199	102.232	97.9495	109.509	99.0239		94.8967	103.233	100.111	104.386	102.252	99.4811		102.212	91.6142	98.4842	101.683	91.0383	98.9357		109.995	111.042	101.364	103.85	104.562	107.071
		97.5812	98.3104	98.5966	96.9579	98.2555	104.56		100.036	97.2245	109.26	100.839	110.848	99.8597		77.987	111.62	109.719	107.398	105.363	107.022		106.362	119.727	111.912	119.945	110.54	114.153
1h		Normoxia							Hypoxia							Low Glucose							Low Glutamine
HPAF-II	Acetate	0	0.1	0.5	1	5	10	Acetate	0	0.1	0.5	1	5	10	Acetate	0	0.1	0.5	1	5	10	Acetate	0	0.1	0.5	1	5	10
		94.5744	106.41	89.4051	93.1439	75.9472	95.1655		95.5717	82.5087	95.5411	112.534	105.975	110.016		97.1233	105.397	104.534	98.2834	103.422	98.7605		102.926	100.711	82.3369	101.406	105.805	106.619
		107.428	97.2281	95.534	116.065	113.243	104.757		91.2693	122.624	86.9004	119.584	118.163	88.7012		98.8813	107.219	101.249	99.3146	98.3962	99.0308		100.406	80.296	102.543	99.2331	102.382	94.9367
		90.5644	110.801	96.4297	99.3163	83.1509	99.8563		96.8838	89.1514	86.281	126.685	100.829	112.583		98.3308	101.64	97.7758	99.6216	102.196	87.0762		101.319	107.227	106.739	100.7	112.303	93.8966
		95.2423	107.498	117.23	89.3847	127.924	110.223		110.027	100.708	113.449	91.6929	106.296	108.597		97.5691	103.326	99.1168	98.4526	105.354	98.594		96.708	82.8594	102.678	106.933	102.582	111.001
		109.668	77.0757	94.2392	119.94	83.7164	100.046		92.8811	79.0015	99.6583	91.8967	112.34	83.9779		102.739	98.9476	92.3566	97.3667	93.8112	101.182		98.5817	77.1952	114.938	108.423	102.85	99.7714
		102.523	106.658	119.494	125.434	97.6197	106.241		113.367	83.9047	83.9553	120.358	106.065	97.2367		105.356	102.221	97.5834	94.9355	94.2946	100.835		100.059	100.013	113.133	85.4052	92.203	98.3298
1i		Normoxia							Hypoxia							Low Glucose							Low Glutamine
CFPAC-1	Acetate	0	0.1	0.5	1	5	10	Acetate	0	0.1	0.5	1	5	10	Acetate	0	0.1	0.5	1	5	10	Acetate	0	0.1	0.5	1	5	10
		85.2802	107.123	125.631	117.596	140.738	116.025		96.9644	122.618	124.233	122.825	101.271	116.027		107.917	112.838	103.276	108.211	117.808	87.5718		105.745	106.014	109.52	110.017	117.206	102.032
		111.004	121.2	128.168	113.675	125.898	120.098		125.558	123.944	93.9381	134.857	131.914	127.586		117.305	99.824	104.593	114.293	115.679	98.9884		117.056	127.208	106.653	115.001	126.401	102.976
		98.1605	102.191	129.844	116.762	127.608	93.7223		98.1856	85.5762	78.9658	97.005	114.235	89.3985		110.848	100.785	118.523	100.083	108.749	103.42		97.3246	111.677	109.354	113.302	109.563	103.904
		102.081	88.2811	115.422	99.7153	118.891	81.8664		95.959	106.245	103.403	114.675	112.802	129.808		85.9438	112.276	95.8269	119.302	96.6634	106.197		99.6691	117.864	110.421	104.005	105.905	107.67
		100.976	98.8056	94.6995	97.6829	85.166	84.2268		100.781	84.5883	87.1225	110.724	132.898	117.712		80.2316	99.1168	108.47	94.4672	90.1514	88.3042		91.9613	96.0883	97.6858	108.285	108.822	100.621
		102.499	86.9809	99.4763	93.825	95.6322	96.2185		82.553	119.417	96.7405	123.984	90.2183	147.391		97.7544	109.325	95.0074	91.3698	106.136	91.5019		88.2436	100.602	96.8456	95.3918	104.311	107.413
