# Supplementary material for: Cancer-associated fibroblast-derived acetate promotes pancreatic cancer development by altering polyamine metabolism via the ACSS2–SP1–SAT1 axis
Source: Nat Cell Biol. 2024 Mar 1;26(4):613–27. doi: 10.1038/s41556-024-01372-4 (PMC11021164; doi:10.1038/s41556-024-01372-4)
Supplement: Supplementary file 18 — Statistical source data [file 41556_2024_1372_MOESM18_ESM.xlsx]

## Sheet: Singh_SourceData_EDFig2
2a	shScr	shACLY-A	shACLY-B
	0.977	0.281	0.066
	0.941	0.265	0.107
	1.089	0.251	0.05
2f	-	shScr	shACLY-A	shACLY-B
	5.08475	9.64467	6.47773	4.02477
	4.58716	7.04225	4.49827	5.08982
	3.90625	12.2302	3.87324	6.36042
	6.73077	9.03427	4.81928	4.2471
	4.7619	8.11966	4.44444	6.22711
	5.20833	10.1796	6.16114	9.65517
	7.19424	8.69565	4.90798	6.87285
	4.43038	7.64706	5.70342	5.51724
	7.81893	8.30565	4.34783	5.01792
2g	-	shScr	shACLY-A	shACLY-B
	118.959	207.338	423.72	198.288
	93.84	428.532	149.94	212.976
	129.789	163.254	160.056	226.44
	70.278	319.358	211.232	212.44
	121.968	436.968	248.85	223.155
	188.082	476.166	205.59	263.126
	120.78	350.88	117.576
		446.04
2i	-	shScr	shACLY-A	shACLY-B
	31.1723	48.265	32.4255	32.0988
	31.6456	43.0758	19.4717	32.3295
	28.7879	52.5896	25.5979	33.1121
	32.3695	42.5564	23.0491	24.9775
	28.5952	49.3917	27.4678	25.8496
	28.5848	49.9574	31.3778	33.9137
	31.1966	48.6555	34.4234	39.5622
	24.5665	51.3488	26.6733	26.8734
	22.9384	46.0493	28.1172	22.9305
2k	-	shScr	shACLY
	0.979663	1.28571	1.27029
	1.22253	1.50063	0.979663
	1.17708	1.53361	1.03423
	1.10119	1.40542	1.04708
	1.09269	1.38095	1.1763
	0.988613	1.68485	1.52636
	1.04843	1.60417	1.51951
	1.11395	1.31994	1.10686
	1.11961	1.28274
2l	-	shScr	shACLY-A
	0.63	1.22	0.34
	0.37	0.9	0.62
	0.6	0.68	0.53
	0.44	0.89	0.39
	0.37	0.48	0.43
	0.58	0.6	0.6
	0.38	0.95	0.187
	0.47	1.02	0.7
	0.21	1
2m	-	shScr	shACLY-A
	222.775	529.688	139.86
	156	472.976	309.838
	268.38	304.805	295.8
	149.877	475.8	188.7
	136.578	248.64	210.8
	206.427	260.414	292.125
	172.48	518.605	31.8
	188.48	403.44	297.228
	93.96	534.354
