# Supplementary material for: Cancer-associated fibroblast-derived acetate promotes pancreatic cancer development by altering polyamine metabolism via the ACSS2–SP1–SAT1 axis
Source: Nat Cell Biol. 2024 Mar 1;26(4):613–27. doi: 10.1038/s41556-024-01372-4 (PMC11021164; doi:10.1038/s41556-024-01372-4)
Supplement: Supplementary file 20 — Statistical source data [file 41556_2024_1372_MOESM20_ESM.xlsx]

## Sheet: Singh_SourceData_EDFig3
3c	IL6						LIF						ACTA2						MYL1
	Huff1	0906	0911	1003	1016		Huff1	0906	0911	1003	1016		Huff1	0906	0911	1003	1016		Huff1	0906	0911	1003	1016
	0.983144	3.45472	2.25824	0.10461	0.070851		1.10419	1.8478	2.19054	3.01736	0.255729		0.945235	1.47274	0.898483	15.5642	7.32455		1.05693	1.01731	0.7492	2.75417	2.66214
	1.0752	2.7373	2.508	0.1113	0.0651		0.9425	1.9385	2.8251	1.868	0.3292		0.7948	1.5384	0.8233	17.216	9.7377		1.0483	1.0911	0.8359	2.5908	2.68
	1.05	3.0765	2.2222	0.095	0.0626		1.1812	1.8701	2.4665	1.9969	0.3302		1.0725	1.7767	1.0023	19.343	8.4328		1.0095	0.8391	0.6272	2.9942	1.9789
	0.8917	2.6875	2.4828	0.1041	0.0757		0.7722	1.9296	2.4177	1.6023	0.3836		1.1874	1.7642	1.3409	21.893	10.768		0.8853	1.0289	0.8429	2.5732	2.014
3d	Huff1	09-06	09-11	10-03	10-16
	769.59	2559.32	1696.33	2466.1	3127.12
	840.99	2500	1734.46	2444.91	3038.14
	748.43	2595.34	1704.8	2478.81	2881.36
3e	HPS		CAF-0911
	Control	IL-1β	Control	IL-1β
	2108.63	2083.33	1922.62	1907.74
	2068.45	2138.39	1974.7	1916.67
	2075.89	2035.71	1962.8	1901.79
3f	HPS		CAF-0911
	Control	Tgfβ1	Control	Tgfβ1
	2545.76	2400.13	2355.32	1996.84
	2265.7	2377.72	2523.35	2568.16
	2299.3	2489.75	2041.65	2344.11
3g	CAF-0906		CAF-1003
	Control	IL-1β	Control	IL-1β
	2358.1	2873.42	1078.79	1146
	2066.84	2134.05	1361.09	1428.3
	1977.21	2425.32	1159.44	1495.52
3h	CAF-0906		CAF-1003
	Control	Tgfβ1	Control	Tgfβ1
	2895.82	2918.23	957.798	904.025
	2604.56	2940.63	984.683	971.24
	2178.86	2671.77	1038.46	930.911
