# Supplementary material for: Cancer-associated fibroblast-derived acetate promotes pancreatic cancer development by altering polyamine metabolism via the ACSS2–SP1–SAT1 axis
Source: Nat Cell Biol. 2024 Mar 1;26(4):613–27. doi: 10.1038/s41556-024-01372-4 (PMC11021164; doi:10.1038/s41556-024-01372-4)
Supplement: Supplementary file 21 — Statistical source data [file 41556_2024_1372_MOESM21_ESM.xlsx]

## Sheet: Singh_SourceData_EDFig4
4a	CFPAC-1
	FASN		SREBF1		ACACA
	Control	Acetate	Control	Acetate	Control	Acetate
	1.0048	1.03113	0.920805	0.774447	1.14421	1.22871
	0.959003	0.990337	1.06551	0.883436	0.915565	1.21079
	1.06773	0.882799	1.03675	0.810619	1.07541	1.18467
	0.973203	0.985317	0.982202	0.756677	0.887712	1.20464
	T3M4
	FASN		SREBF1		ACACA
	Control	Acetate	Control	Acetate	Control	Acetate
	0.968804	0.863189	0.924781	1.03118	0.983485	0.914703
	1.08702	0.955091	1.11634	1.00519	0.814625	0.884366
	1.07956	0.796069	0.962551	1.02516	1.12437	0.880564
	0.880326	0.81334	1.00533	1.11714	1.11052	0.933907
4c	CFPAC-1
Acetate	0	5	10
	0.99086	1.10015	1.0202
	0.8713	0.893431	1.1596
	1.04147	0.982686	1.06261
	1.0605	1.13502	1.30134
	1.03859	1.08439	1.18802
	T3M4
Acetate	0	5	10
	0.970691	0.988977	1.13354
	0.961399	0.941727	0.960352
	1.04287	1.04881	1.14508
	1.05975	0.96553	1.09686
	0.966003	1.04739	1.07714
4d	S2-013				HPAF-II				CFPAC-1				T3M4
Acetate	0	5	10	Acetate	0	5	10	Acetate	0	5	10	Acetate	0	5	10
	1.10244	1.17682	1.25941		1.09866	1.16703	1.18113		0.984874	0.973553	1.18728		1.05449	0.875008	1.28882
	1.10433	1.16399	0.926301		0.923316	0.94317	1.0414		1.0089	1.04684	1.08033		0.961301	0.997984	1.07063
	0.903478	1.02962	0.823145		1.08597	0.48499	1.06669		0.890931	1.01995	0.929266		0.99902	0.97822	1.13881
	0.798113	0.986085	0.9493		0.98975	0.919051	1.13944		0.941718	1.04735	0.926704		0.967915	1.00253	1.10537
	1.09005	1.07075	1.00745		0.924316	1.2472	1.12297		1.04056	0.971783	1.06784		0.957403	1.02828	1.15955
	0.924227	0.970485	1.07518		0.942944	0.997481	0.993772		0.908971	0.903838	0.935802		0.970237	1.05056	1.1019
	0.867085	0.999025	0.851392		0.920925	1.00136	1.0285		1.0357	1.00693	0.914162		0.986008	0.95939	1.143
	1.21027	0.805237	0.840542		1.11405	1.10833	1.18348		1.18867	1.08343	1.02801		1.10367	1.15406	1.20019
4e	S2-013				HPAF-II				CFPAC-1				T3M4
Acetate	0	5	10	Acetate	0	5	10	Acetate	0	5	10	Acetate	0	5	10
	1.05531	1.1538	1.18071		1.13448	1.19259	1.62373		0.906303	0.958224	0.999483		1.01469	0.960435	1.01284
	0.703233	0.951948	0.907671		0.936945	0.892541	1.17723		0.989097	1.09149	1.12928		0.962411	0.98628	1.07483
	1.01458	1.05961	1.0746		0.97157	0.953458	0.777527		1.04312	0.980909	1.01943		0.997412	0.984846	1.04677
	0.929057	0.974977	1.03566		0.89422	0.852173	0.80534		0.979308	1.03477	0.9108		0.965049	0.979404	1.03393
	1.20471	1.02019	1.03256		0.910108	1.03154	1.03816		1.03171	1.10187	1.05014		0.945103	0.981866	1.02947
	1.03627	1.19586	1.05174		0.963481	1.01213	1.06856		1.00122	1.09749	1.11555		0.992142	0.971332	1.02259
	1.14172	1.09844	1.10417		0.98382	0.853556	1.05679		1.0271	1.06292	1.08086		1.01441	0.989796	1.02937
	0.915699	1.01873	1.03734		1.20537	1.16514	1.20786		1.02197	1.07196	1.21132		1.10878	1.16231	1.1958
4f	S2-013				HPAF-II				CFPAC-1				T3M4
	Control	HPS CM	09-11 CM		Control	HPS CM	09-11 CM		Control	HPS CM	09-11 CM		Control	HPS CM	09-11 CM
	1.03717	0.766614	0.836292		0.918831	0.891194	1.24171		0.969385	1.23042	0.72355		0.847928	0.759389	0.803754
	0.838628	0.753774	1.08762		1.13863	0.705057	1.45286		0.942665	1.31293	0.716886		0.959334	0.536258	1.17131
	1.31941	1.02121	0.624893		0.925472	1.05895	1.0206		1.16393	1.1151	1.04245		0.828825	0.907286	0.767965
	0.806716	1.18084	0.69835		1.01703	0.749159	1.50369		0.923962	1.51887	0.714702		1.3522	0.988394	0.799156
4g	S2-013				HPAF-II				CFPAC-1				T3M4
	Control	HPS CM	09-11 CM		Control	HPS CM	09-11 CM		Control	HPS CM	09-11 CM		Control	HPS CM	09-11 CM
	1.19173	1.0532	1.15791		1.10531	1.31418	0.859894		0.87571	0.879196	0.965222		0.966944	1.17921	1.11101
	0.905541	0.730543	1.07651		0.982737	1.07367	1.03594		1.05191	0.837172	1.28687		1.17771	1.0075	0.917642
	0.843445	0.892744	1.35697		0.924359	0.98347	0.873263		1.08224	1.09557	0.776636		0.995152	1.19869	1.14064
	1.05929	0.733839	1.25833		0.987598	0.902555	0.986336		0.990143	1.37027	1.14626		0.860188	0.855372	0.867075
4i	S2-013				HPAF-II				CFPAC-1				T3M4
	Control	HPS CM	09-11 CM		Control	HPS CM	09-11 CM		Control	HPS CM	09-11 CM		Control	HPS CM	09-11 CM
	1.05718	1.05088	1.03084		1.02054	0.884413	0.863309		0.960542	1.1167	1.16636		1.08452	0.915669	0.986963
	0.971249	0.928394	1.02323		0.988886	0.969882	0.944136		0.912464	0.96007	1.12758		1.01652	0.91187	1.00256
	1.00466	0.960807	0.923452		0.987787	0.910403	0.989545		0.902626	1.09069	1.10461		0.996893	0.884011	0.974388
	0.978272	0.876075	0.948733		1.00994	0.88688	0.781993		0.986147	1.18018	1.14773		0.945123	0.809149	0.831486
	0.956332	0.982467	1.04429		0.930067	0.904443	0.802951		1.05134	1.20875	1.06515		1.03357	0.862451	0.938783
	1.03232	1.05694	0.978769		1.06278	0.940863	0.997215		1.18688	1.06263	1.05993		0.923374	0.843704	0.918378
4k	S2-013				HPAF-II				CFPAC-1				T3M4
	Control	HPS CM	09-11 CM		Control	HPS CM	09-11 CM		Control	HPS CM	09-11 CM		Control	HPS CM	09-11 CM
	0.93116	1.05569	1.22602		1.04064	1.20738	1.06463		0.90613	1.31528	1.68655		1.05298	1.12914	1.33841
	1.17685	1.14043	1.2679		0.946466	1.00881	1.07294		0.969186	0.955577	1.77016		1.027	1.06592	1.52776
	0.919549	0.975741	1.17653		0.891588	0.934729	1.04473		0.863918	0.920809	1.19585		0.842937	1.25892	1.17831
	0.97244	0.941377	0.895028		1.12131	1.06601	0.924106		1.26076	1.03907	1.01252		1.07708	1.34016	1.46407
4l	Acetate	No inhibitor			100µM Orlistat
CFPAC-1	0	110.79	93.7384	95.4713	101.976	110.483	87.5412
Acetate	5	153.866	177.568	156.43	139.987	149.257	153.505
	10	200.723	206.733	193.826	194.628	193.824	207.483
T3M4	Acetate	No inhibitor			100µM Orlistat
Acetate	0	108.984	87.5964	103.42	99.1889	110.948	89.8629
	5	163.327	147.449	157.03	157.242	162.6	139.184
	10	198.468	232.447	191.786	189.102	201.646	205.678
4m	Acetate	No inhibitor			C646
CFPAC-1	0	101.795	93.0033	105.202	105.782	109.206	85.0119
Acetate	5	161.832	177.765	190.939	119.456	139.351	111.717
	10	221.397	230.003	214.659	131.747	153.904	141.371
T3M4	No inhibitor			C646
Acetate	0	5	10	0	5	10	Acetate
	95.8608	142.488	194.82	108.479	95.0817	144.851
	85.3781	152.443	214.053	95.8403	111.385	151.688
	118.761	151.916	193.978	95.6804	105.41	164.769
4n		S2-013		HPAF-II		CFPAC-1		T3M4
	Acetate	0	5	0	5	0	5	0	5
	R1	0.999	0.951	0.98416	0.617714	1.025	0.63	1.00814	0.484715
	R2	1.007	1.12	1.03208	0.763779	1.055	0.815	1.15153	0.562129
	R3	0.978	1.02	0.920537	0.793188	1.004	0.646	0.960633	0.752144
	R4	1.017	1.069	1.0681	0.790197	0.921	0.838	0.879701	0.864746
