# Supplementary material for: Cancer-associated fibroblast-derived acetate promotes pancreatic cancer development by altering polyamine metabolism via the ACSS2–SP1–SAT1 axis
Source: Nat Cell Biol. 2024 Mar 1;26(4):613–27. doi: 10.1038/s41556-024-01372-4 (PMC11021164; doi:10.1038/s41556-024-01372-4)
Supplement: Supplementary file 23 — Statistical source data [file 41556_2024_1372_MOESM23_ESM.xlsx]

## Sheet: Singh_SourceData_EDFig5
5a	No inhibitor			ACSS2 inhibitor
CFPAC-1	0	5	10	0	5	10	Acetate
	100.136	139.509	165.762	95.9175	119.915	132.696
	102.507	141.634	168.777	102.677	110.317	139.687
	97.3568	142.478	168.392	101.405	122.272	135.542
	No inhibitor			ACSS2 inhibitor
T3M4	0	5	10	0	5	10	Acetate
	97.8938	142.696	160.554	101.951	116.511	125.275
	105.693	143.516	174.299	101.228	102.804	130.587
	96.4133	141.631	176.548	96.8214	121.059	126.015
5c	siScr			siACSS2
CFPAC-1	0	5	10	0	5	10	Acetate
	93.3084	137.655	178.56	101.74	136.498	130.077
	113.007	149.671	176.988	112.025	119.243	139.825
	93.536	157.684	182.708	86.2352	103.242	104.033
	siScr			siACSS2
T3M4	0	5	10	0	5	10	Acetate
	94.7542	153.534	156.559	98.1648	132.407	135.326
	95.4034	146.562	162.134	106.546	121.905	137.865
	109.842	149.184	164.452	95.2896	107.474	107.541
5e
HPAF-II	Acetate	shScr						shACSS2-a						shACSS2-b
	0	96.6775	119.133	92.4022	118.601	68.7951	104.391	104.203	114.185	104.379	75.3518	97.2454	104.636	117.222	121.818	78.1076	105.308	83.9965	93.5478
	5	163.434	173.666	176.495	141.951	169.737	174.912	131.737	121.542	139.879	131.122	113.892	122.881	126.106	127.262	109.259	125.257	120.41	125.361
	10	220.382	193.894	208.394	229.213	224.419	227.237	118.609	120.691	133.021	146.653	118.883	125.724	135.043	119.335	139.771	115.049	125.099	139.303
CFPAC-1	Acetate	shScr			shACSS2-a			shACSS2-b
	0	102.919	84.016	113.065	106.317	90.5666	103.117	104.285	90.6812	105.034
	5	158.837	143.265	158.175	109.621	105.565	108.034	120.602	101.677	107.02
	10	233.978	192.323	210.656	109.346	82.4916	93.7309	105.096	101.43	116.515
5h	-shScr	+shScr	-shAcss2-a	+shAcss2-a	-shAcss2-b	+shAcss2-b
	118.959	207.338	330.31	213.44	93.138	125.268
	93.84	428.532	160.08	196.69	21	57.387
	129.789	153.468	148.709	158.34	24	177.735
	121.968	319.358	328.042	322.772	126.378	182.336
	188.082	436.968	36.96	86.832	53.5665	118.035
	70.278	476.166	128.649	278.008	107.849	190.216
	120.78	350.88	119.016	94.08	22	230.076
		446.04	104.535		302.175	159.027
					165.2	245.791
5i	-shScr	+shScr	-shAcss2-a	+shAcss2-a	-shAcss2-b	+shAcss2-b
	19.0476	41.3724	25.3046	32.646	34.3268	17.5486
	20.9677	44.2149	15.6506	20.6617	18.9635	19.9881
	19.5511	42.815	41.7259	34.8875	15.4795	15.7205
	16.9572	40.9091	38.5813	39.5308	25.9615	28.0851
	30.7309	52.1141	26.4471	26.3505	24.9119	16.4
	36.8821	50.2058	25.668	24.2598	17.6119	26.3109
	22.792	46.8782	28.1431	20.3822	21.254	26.6221
	16.7217	46.6029	29.383	19.214	30.0082	45.5923
	21.147	52.0428	27.4175	28.9145	36.0718	36.0691
5l	shScr	shACSS2-a	shACSS2-b.
	0.63	0.44	0.66
	0.63	0.44	0.48
	0.6	0.78	0.45
	0.7	0.33	0.37
	0.5	0.57	0.32
	0.81	0.3	0.56
	0.62	0.31	0.51
	0.58	0.43	0.54
	0.79	0.53	0.31
5m	shScr	shACSS2-a	shACSS2-b.
	349.272	206.5	250.39
	315.7	165.004	175.272
	235.98	380.192	171
	677.04	112.575	81.9
	249.69	233.74	116.8
	382.235	98.2726	255.5
	271.284	202.312	150.757
	354.777	221.723	207.87
	368	182.143	122.298
5o	shScr	shACSS2-a	shACSS2-b.
	57.9482	37.8617	27.048
	38.7812	49.2406	20.5785
	50.6572	35.9897	34.5034
	61.8549	22.695	27.6415
	62.0849	34.569	38.5469
	76.5084	25	30.343
	53.8851	23.7632	24.0826
	38.8253	23.5043	30.8741
	36.2703	22.7503	28.3019
