# Supplementary material for: Cancer-associated fibroblast-derived acetate promotes pancreatic cancer development by altering polyamine metabolism via the ACSS2–SP1–SAT1 axis
Source: Nat Cell Biol. 2024 Mar 1;26(4):613–27. doi: 10.1038/s41556-024-01372-4 (PMC11021164; doi:10.1038/s41556-024-01372-4)
Supplement: Supplementary file 25 — Statistical source data [file 41556_2024_1372_MOESM25_ESM.xlsx]

## Sheet: Singh_SourceData_EDFig6
6a	No inhibitor			ACSS2 inhibitor
S2-013	0	5	10	0	5	10	Acetate
	79.4626	88.0133	139.09	79.2547	88.7619	142.598
	106.93	109.109	110.975	106.917	115.299	117.701
	113.608	115.059	115.043	113.828	120.544	119.631
	No inhibitor			ACSS2 inhibitor
HPAF-II	0	5	10	0	5	10	Acetate
	104.397	102.32	98.0609	96.4455	87.8877	92.7779
	102.216	98.2687	90.3739	91.2836	73.3529	100.385
	101.177	99.7229	95.8795	105.683	88.1594	104.188
	94.3213	106.891	98.1648	95.223	94.1363	99.7056
	98.9958	103.359	106.059	108.128	96.038	111.388
	98.8919	108.033	105.748	103.237	83.9483	104.732
	No inhibitor			ACSS2 inhibitor
CFPAC-1	0	5	10	0	5	10	Acetate
	98.8256	104.94	107.475	94.372	92.6426	96.0395
	100.466	108.221	98.6267	93.075	103.451	99.3129
	99.621	99.3724	93.7053	110.739	99.6835	103.389
	102.305	102.057	104.99	111.789	111.603	107.157
	95.9423	102.355	105.189	99.9305	105.86	97.2748
	96.7874	103.3	97.1851	112.159	104.933	77.8816
	100.019	106.581	105.089	91.2839	88.6899	91.3456
	106.034	107.227	110.557	86.6517	96.2248	78.0051
	No inhibitor			ACSS2 inhibitor
T3M4	0	5	10	0	5	10	Acetate
	73.222	75.1087	91.5761	75.1089	78.0961	89.5867
	98.1367	99.7981	100.388	99.534	97.6622	99.2436
	128.641	126.615	128.199	125.357	127.428	124.83
6b
S2-013	Acetate	siScr			siACSS2
	0	89.023	97.7418	113.235	87.7919	103.272	108.936
	5	89.7773	98.0787	109.899	81.7779	99.294	107.626
	10	83.9953	101.587	109.654	75.3774	100.128	107.54
	siScr			siACSS2
HPAF-II	0	5	10	0	5	10	Acetate
	93.0084	101.106	95.4826	76.2084	99.5606	96.0452
	96.7197	111.678	90.8716	95.6685	96.5474	94.4131
	104.817	111.903	111.34	104.08	96.1707	95.9197
	100.769	109.428	104.142	98.6817	89.8933	83.2392
	105.042	118.425	105.829	117.138	116.51	98.4306
	99.6438	115.389	100.206	108.224	104.457	95.2919
CFPAC-1	Acetate	siScr			siACSS2
	0	88.495	107.975	103.53	73.0085	115.507	111.485
	5	145.831	100.183	103.425	102.87	110.478	114.13
	10	113.846	100.906	108.428	98.4126	116.078	115.523
T3M4	Acetate	siScr			siACSS2
	0	83.395	96.2375	120.368	89.7271	92.9889	117.284
	5	90.4422	98.0346	119.742	95.7762	101.568	118.608
	10	100.397	97.6308	120.67	85.8328	97.2192	116.137
6c
S2-013	Acetate	shScr			shACSS2-a			shACSS2-b
	0	98.1097	103.108	98.7822	105.223	98.0044	96.7728	100.376	98.9885	100.635
	5	104.889	103.072	100.721	97.5166	102.174	98.1324	98.4652	95.1485	87.3684
	10	94.9288	100.309	98.3823	97.9129	98.0166	101.864	101.276	100.929	104.399
HPAF-II	Acetate	shScr			shACSS2-a			shACSS2-b
	0	97.3728	98.5002	104.127	99.4363	98.2029	102.361	100.901	98.0269	101.072
	5	103.66	102.685	105.021	105.136	98.9788	100.381	100.941	98.7706	102.258
	10	101.344	103.599	99.587	100.252	99.6452	98.571	102.238	100.841	103.866
	shScr			shACSS2-a			shACSS2-b
CFPAC-1	0	5	10	0	5	10	0	5	10	Acetate
	104.95	99.3608	100.728	115.48	103.462	99.804	112.862	109.003	108.682
	99.6581	104.356	90.7388	106.771	88.9179	82.6475	116.077	100.643	103.859
	95.3768	98.231	94.0687	68.5391	52.4276	44.5896	116.935	125.831	108.146
	101.085	93.2957	92.5227	101.807	80.6445	82.0379	101.715	105.359	101.608
	93.1768	104.891	100.134	103.549	104.855	94.3174	108.896	103.966	97.4277
	97.1607	102.869	98.8851	100.414	74.7224	69.5841	84.3516	68.1672	80.8146
	107.567	100.372	95.7931	101.459	78.206	40.5835	73.3119	119.829	115.434
	101.026	105.01	99.004	101.981	88.1341	73.329	85.8521	77.2776	78.135
