# Supplementary material for: Cancer-associated fibroblast-derived acetate promotes pancreatic cancer development by altering polyamine metabolism via the ACSS2–SP1–SAT1 axis
Source: Nat Cell Biol. 2024 Mar 1;26(4):613–27. doi: 10.1038/s41556-024-01372-4 (PMC11021164; doi:10.1038/s41556-024-01372-4)
Supplement: Supplementary file 26 — Statistical source data [file 41556_2024_1372_MOESM26_ESM.xlsx]

## Sheet: Singh_SourceData_EDFig7
7a
	Gene loci	RP11-245P10.4	TOLLIP-AS1	CCDC85B	C11orf86	C12orf57	EMG1	COX14	RP3-405J10.3	MARCH9	RP11-415I12.3	RP11-611E13.2	EMC9	SULT1A3	RP11-146F11.1	BCL7C	CKLF	RP11-432I5.8	TXNDC17	C17orf59	RPL26	RP11-209D14.2	AC010761.14	PTGES3L	NME1	AC145343.2	ANGPTL6	CTD-2540F13.2	MRPS12	NOSIP	TSKS	ZNF581	RP11-490M8.1	TMEM191A	ASLP1	RP1-102K2.6	H1FX	TIPARP-AS1	DLG1-AS1	HAVCR2	HIGD2A	MLLT4-AS1	KPNA7	RMRP	PIP5KL1	C9orf142	NOXA1	ATPIF1	BOLA1
	Fold change (ac/no ac)	35.5	53	2.00823	4.27835	6.74194	2.98734	7.05556	6.15789	2.05415	20.5	2.09259	2.95294	38	2.48252	3.71667	8.5625	6.47368	37.3333	6.2	15.1429	37.3333	2.41284	2.84956	4.5	5.67742	7.1875	16.8	47.3333	3.28571	4.14894	3.90769	9.76923	16.8	4.19512	45.5	7.66667	7.9375	3.29474	2.15339	3.3913	3.38889	6.19231	3.56863	2.8	3.17391	10.1	7.5	2.25581
	Gene Promoters	RP11-245P10.4	TOLLIP-AS1	CCDC85B	C11orf86	C12orf57	EMG1	COX14	RP3-405J10.3	MARCH9	RP11-415I12.3	RP11-611E13.2	EMC9	SULT1A3	RP11-146F11.1	BCL7C	CKLF	RP11-432I5.8	TXNDC17	C17orf59	RPL26	RP11-209D14.2	AC010761.14	PTGES3L	NME1	AC145343.2	ANGPTL6	CTD-2540F13.2	MRPS12	NOSIP	TSKS	ZNF581	RP11-490M8.1	TMEM191A	ASLP1	RP1-102K2.6	H1FX	TIPARP-AS1	DLG1-AS1	HAVCR2	HIGD2A	MLLT4-AS1	KPNA7	RMRP	PIP5KL1	C9orf142	NOXA1	ATPIF1	BOLA1
7b	Gene	ANGPTL6	PIP5KL1	NOXA1	GIPC2	HIST2H2AC	PRSS33	DQX1	TMEM169	IL17RB	MAATS1	ATP13A4	SYNPO	SLC22A7	FBXO16	PURG	STKLD1	TMEM161B	MSX2	ARID3C	B3GALT4	CNGA4	LRP1	SCN4A	MEI1	BIRC7	PFKFB1	SLC16A2	SLFN12	CNIH3	RTN4RL2	INSIG2	SULT1A4	KCNIP1	PCDHGA2	FAM229B	ZNF559-ZNF177	DHDH	ARL10	CFB	PTGER1	GRK4	SLC35G6	JSRP1	SLC22A23	ENPP3	HIST1H1D	C19orf84	HAS1
	Vehicle	0	0	0	0	0	0	0	0	0	0	0	0	0	0	0	0	0	0	0	0	0	0	0	0	0	0	0	0	0	0	0	0	0	0	0	0	0	0	0	0	0	0	0	0	0	0	0	0
	Acetate	2	0.923379	0.666412	0.797811	0.749677	0.652077	1	0.981853	0.682104	1.41504	1.32193	1.90689	1.58496	0.82678	3.90689	0.584963	0.600559	0.645777	1.41504	0.588867	1.58496	0.919581	0.822541	0.584963	1.39593	0.652077	1.21527	0.62532	0.768881	0.746552	0.713737	0.911704	1.58496	1.58496	0.684224	3.32193	1.06413	1.80735	0.880853	0.628031	0.929611	2.32193	0.582332	0.842459	2	3	2.32193	1.58496
7c, d	Sample	HPAF-II-acetate_1	HPAF-II-acetate_2	HPAF-II-acetate_3	HPAF-II-acetate_4	HPAF-II-acetate_5	HPAF-II-acetate_6	HPAF-II+acetate_1	HPAF-II+acetate_2	HPAF-II+acetate_3	HPAF-II+acetate_4	HPAF-II+acetate_5	HPAF-II+acetate_6
	Group	Group1	Group1	Group1	Group1	Group1	Group1	Group2	Group2	Group2	Group2	Group2	Group2
	alanine	0.905951	0.96631	1.03687	1.06763	1.00826	1.01497	1.02669	1.09022	1.30029	1.05095	1.35794	1.26215
	betaine aldehyde	0.475805	0.986559	1.32255	1.46249	0.879652	0.87294	1.49107	0.901634	2.60081	2.03491	2.37637	2.40529
	choline	0.950175	1.07095	1.13178	0.984531	0.938434	0.924135	0.904037	1.04354	1.03611	0.878004	1.07185	0.978491
	dimethylglycine	1.04738	1.12902	1.19442	0.846386	0.806512	0.976282	0.857061	0.964014	0.762714	0.913847	1.14365	0.829458
	g-Aminobutryic acid	0.985115	0.312728	2.22852	0.87501	0.760991	0.837635	1.47279	1.40792	2.11457	0.729539	1.84961	1.63135
	serine	0.847638	0.917085	1.11389	1.04999	0.979065	1.09233	1.43011	1.43893	1.75532	1.5144	1.81563	1.55636
	creatinine	0.890929	0.973694	0.746212	1.3909	0.981977	1.01629	0.963672	0.97288	0.915503	1.16064	0.796149	1.20707
	proline	0.724676	0.999434	0.96509	0.804703	1.28734	1.21876	0.853785	0.952765	1.2899	0.795104	1.08733	1.14242
	valine	0.900933	0.94683	1.05583	1.01531	1.07922	1.00187	1.23295	1.19762	1.56616	1.2588	1.59778	1.38867
	indole	0.862796	0.976647	1.07891	1.06277	0.989251	1.02962	1.31806	1.17774	1.67177	1.39057	1.6508	1.54285
	homoserine	0.82245	0.894984	1.09825	1.04544	1.08909	1.04979	1.32772	1.391	1.76913	1.46061	1.69268	1.61866
	threonine	0.77547	0.907512	1.09412	1.09035	1.04502	1.08752	1.37827	1.42877	1.86252	1.48488	1.76596	1.6709
	threonine	0.862169	0.922459	1.17861	0.990432	1.05237	0.993953	1.12391	1.51899	1.84898	1.35447	1.59695	1.55386
	nicotinamide	0.881058	0.946309	1.0798	1.13405	1.06887	0.889911	0.976763	0.944837	1.2013	1.49004	1.44521	1.22576
	Taurine	0.855204	0.966741	1.11664	1.04114	0.995409	1.02487	0.965686	0.979954	1.26375	0.999992	1.18518	1.09065
	Pyrroline hydroxycarboxylic acid	0.904794	0.968233	1.07925	1.01662	1.00692	1.02418	1.34363	1.35733	1.65097	1.37693	1.59335	1.48997
	leucine	0.911343	0.977555	1.01258	1.08935	1.01133	0.997838	1.20618	1.25001	1.62057	1.28043	1.61519	1.42361
	Isoleucine	0.866636	0.96007	1.09253	1.05764	1.00871	1.01442	1.00167	1.29293	1.66266	1.2045	1.62293	1.51731
	creatine	0.948935	0.981027	1.03956	1.05479	0.973951	1.00174	1.07189	1.06526	1.1928	1.09739	1.19831	1.13447
	asparagine	0.815708	0.943253	1.11187	1.06893	0.947616	1.11262	1.09097	1.11028	1.31708	1.16172	1.33995	1.23001
	aspartate	0.781594	0.992196	1.12244	1.02867	1.00959	1.06552	1.0783	1.09508	1.35665	1.16097	1.35841	1.23406
	methylcysteine	0.828786	0.894789	1.06168	1.05388	1.04893	1.11194	1.38837	1.29419	1.81536	1.35251	1.74812	1.59604
	methylnicotinamide	0.961478	1.41849	0.911495	0.971671	0.899788	0.837074	1.00193	0.934562	1.11861	1.23927	1.21677	1.1715
	acetylcholine	0.626798	1.37413	1.26651	0.843418	1.02	0.869148	1.71402	0.96816	2.41474	1.7653	1.55439	2.11583
	glutamine	0.919128	0.987405	1.07467	1.02533	1.01042	0.983042	1.23185	1.19929	1.38443	1.2639	1.32482	1.3103
	glutamate	0.996411	0.957572	0.978453	1.06503	0.959586	1.04295	1.02377	1.04894	1.13096	1.05607	1.0966	1.10192
	methionine	0.816802	0.946413	1.08692	1.07355	1.03275	1.04357	1.31417	1.32522	1.80095	1.40048	1.7789	1.64335
	amino octanoic acid	0.914392	0.912234	0.908403	1.24485	0.822517	1.1976	1.21455	1.16309	1.54321	1.33799	1.46264	1.42476
	carnitine	0.566902	1.10987	1.30911	1.22111	0.91013	0.882875	1.28922	0.725435	1.78433	0.71433	0.959311	0.863688
	aminoadipic acid	0.582327	1.03377	1.42537	1.14871	0.936624	0.873199	0.682187	0.853295	1.2467	0.633596	0.942332	0.946571
	phenylalanine	0.836176	0.956447	1.09626	1.08232	1.0203	1.0085	1.21929	1.23799	1.6387	1.3153	1.66131	1.48218
	pyridoxal	0.8883	0.944614	1.21993	1.26777	0.958653	0.720725	0.761349	1.04518	1.37354	0.7581	1.51126	0.852084
	pyridoxamine	0.642261	1.17071	0.954818	1.06325	0.992851	1.17611	1.30025	1.13425	1.47083	1.19472	1.60843	1.46731
	pyridoxine	0.798979	0.974865	1.0916	1.11756	1.08884	0.928153	1.04402	1.05915	1.34756	1.11924	1.3938	1.29936
	arginine	0.774415	0.935895	1.06495	1.20907	1.02577	0.989903	1.14557	1.32905	1.29833	1.36195	0.816426	0.82073
	N-Acetyl-L-Ornithine	0.785662	1.034	0.989336	1.25051	1.0486	0.891892	1.13465	1.3888	1.26141	1.46213	0.798306	0.742187
	tyrosine	0.786401	0.909696	1.07992	1.04768	1.05114	1.12516	1.35682	1.31315	1.8261	1.37998	1.75116	1.67345
	phosphorylcholine	0.899178	0.991198	1.03501	1.05192	1.0255	0.997195	0.963131	0.925413	1.10236	1.00623	1.14236	1.04348
	normetanephrine	0.857731	0.997233	1.05635	1.07583	1.02003	0.992832	0.932421	0.908715	1.16025	1.0021	1.22223	1.05533
	phopshoserine	0.837611	0.946777	1.03413	1.15454	1.0214	1.00554	0.942173	0.88053	1.14598	1.04083	1.21296	0.917952
	phopshoserine	0.239412	1.08424	0.835283	1.17771	0.821747	1.84161	0.930159	0.854841	0.09563	1.07969	1.53097	0.22877
	acetylglutamine	0.713736	0.931573	1.03693	1.04041	0.911025	1.36633	1.4323	1.26798	1.55914	1.43575	1.21468	1.312
	acetyllysine	1.06194	1.09043	1.06421	1.05866	0.876252	0.848515	0.972425	0.891746	1.17098	0.848205	1.16609	1.07342
	acetyl glutamate	0.674752	1.14342	1.07941	0.954711	0.914607	1.2331	1.1676	1.40395	1.46857	1.43287	1.266	1.32156
	Ng,NG-dimethyl-L-arginine	0.925464	0.933734	1.0663	1.01967	0.861517	1.19331	1.65071	1.03474	1.29012	1.05039	1.19587	1.14379
	Acylcarnitine C2	1.24656	0.61113	0.794901	0.975454	1.0489	1.32305	3.19136	2.39517	4.02243	1.84632	3.72589	2.67027
	Acylcarnitine C3	0.792506	0.974322	1.13095	1.07533	1.00957	1.01732	0.881111	0.983854	1.26744	1.0453	1.23191	1.19795
	Acylcarnitine C4	0.815059	0.945006	1.11531	1.10139	1.01711	1.00612	1.13643	1.14996	1.63078	1.25055	1.51962	1.45347
	Acylcarnitine C5	0.823671	0.963146	1.13983	1.07884	0.979853	1.01466	0.851014	0.889131	1.19474	0.976077	1.14847	1.0998
	Acylcarnitine C6	0.773372	0.978123	1.19354	1.06782	0.943276	1.04387	0.916239	1.06766	1.42969	1.03695	1.19272	1.3689
	Acylcarnitine C5:1	0.799964	0.950182	1.09886	1.13209	0.984103	1.03481	1.11034	1.04316	1.52376	1.24525	1.45491	1.38622
	Acylcarnitine C4-OH	1.0096	0.795043	0.953919	1.208	0.875852	1.15759	1.48361	1.60779	1.97658	1.6311	1.61545	2.03943
	Acylcarnitine C5-OH	0.774899	0.939557	1.09187	1.12228	1.09691	0.974484	1.00259	0.792596	1.1803	0.992414	1.11405	1.13118
	Acylcarnitine C4-DC	0.790837	0.943368	1.09529	1.11079	1.09	0.969708	1.00304	0.794151	1.17485	0.99299	1.11072	1.12609
	tryptophan	0.839422	0.9461	1.11453	1.09478	1.00928	0.995893	1.24557	1.24973	1.77101	1.34122	1.77513	1.56305
	lipoamide	0.921456	0.521802	1.21186	1.09958	1.0513	1.194	1.44709	1.35436	2.0515	1.54528	1.99976	1.6288
	O-Succinyl-L-homoserine	0.693139	0.71827	0.558207	1.46687	1.41128	1.15223	1.31413	0.828131	1.30379	1.50232	0.599359	1.70413
	deoxycytidine	0.355206	1.03264	0.970821	1.40693	1.07764	1.15676	1.53072	1.53753	1.65548	1.87418	1.85395	1.52241
	melatonin	0.849495	0.879812	0.985042	1.08596	1.26063	0.939056	1.26755	1.18933	1.41016	1.22732	1.29805	1.30415
	cytidine	0.982037	0.824994	1.04349	1.14982	0.911771	1.08789	1.36519	1.05485	2.04135	1.34613	1.18752	0.924177
	pyridoxamine phosphate	0.963223	0.88347	1.14684	0.947664	0.952649	1.10615	1.18348	1.14243	1.52453	1.37308	1.27701	1.28121
	Glycerophosphocholine	0.893296	0.983208	1.09588	1.00775	1.02386	0.996014	0.868434	0.880921	1.01274	0.891552	1.06686	0.951982
	sn-Glycero-3-Phosphocholine	0.95	0.69263	0.917927	1.32006	0.825058	1.29433	0.88971	0.457136	1.32979	0.954157	0.670515	1.19083
	D-glucosamine-P	1.08043	0.566362	0.61171	1.62647	0.714397	1.40064	1.11639	0.993708	1.78115	0.832752	1.34153	1.44692
	D-glucosamine-1-phosphate	0.510788	0.19996	0.484176	2.1555	0.59222	2.05735	1.2005	0.360713	2.33439	0.687616	0.562291	1.8596
	thiamine	0.871362	0.952954	1.00213	1.13895	1.06615	0.968458	1.03522	1.0989	1.17918	1.14717	1.21646	1.12184
	phenyl acetylaglutaime	0.940517	1.00981	1.31438	0.889182	1.04105	0.805069	0.852541	0.819488	1.22921	1.07724	1.51812	1.03354
	adenosine	1.35324	1.0162	1.01039	0.988262	0.835293	0.796615	1.07155	1.16199	1.36917	1.11379	1.05805	0.835594
	1-Methyladenosine	0.851333	1.00246	1.01974	1.09117	0.98225	1.05303	1.20889	1.20987	1.48236	1.16722	1.41228	1.29552
	guanosine	1.04244	1.03695	1.26543	1.00507	0.76286	0.887253	1.06008	1.25517	1.5315	0.917096	1.20197	0.976088
	Argininosuccinic acid	0.617611	0.882316	1.26595	1.28372	0.970324	0.980072	0.942888	1.00903	1.35717	1.05692	0.954838	0.935136
	S-methyl-5-thioadenosine	0.847761	1.06515	1.25708	0.954253	0.88851	0.987244	1.13424	0.810094	1.571	1.00119	1.60378	1.3083
	7-methylguanosine	0.826262	0.772734	1.00686	1.11606	1.23838	1.03971	0.905836	1.14156	1.66643	1.08177	1.74321	1.5434
	N-Acetylneuraminic acid	0.814259	0.840067	1.17801	1.03567	0.995165	1.13683	0.828364	0.817755	1.11143	0.838726	1.00232	1.07532
	CMP	0.565686	1.11287	0.965308	1.25067	1.20284	0.90262	0.684926	0.635343	1.33941	0.71116	0.717728	0.614615
	UMP	0.871498	1.11665	1.28365	0.984412	0.708133	1.03566	1.01281	1.20635	1.84329	1.20041	1.37153	1.163
	AMP	1.10662	1.10308	1.29631	0.833878	0.66927	0.990847	1.17134	1.57364	2.08106	2.14123	1.29379	1.35702
	IMP	1.02486	1.07958	1.24369	0.975852	0.728653	0.947371	1.07243	1.32904	1.77689	1.74893	1.33686	1.17474
	S-adenosyl-L-methioninamine	1.00327	0.905245	1.05734	1.11	0.818458	1.10569	1.08255	1.24269	1.01393	1.26582	0.764144	0.958492
	GMP	0.891828	1.16444	0.929511	1.13316	0.886595	0.994466	0.845049	1.14699	1.47695	1.26171	0.975238	0.893931
	XMP	1.78629	0.639915	1.05127	0.570733	0.621804	1.32999	1.11052	0.476811	0.674436	1.71563	1.4137	1.82664
	riboflavin	0.39048	0.145078	0.798821	1.45179	2.18317	1.03066	2.07718	0.870171	0.881905	1.47273	1.6701	1.62581
	S-adenosyl-L-homocysteine	0.888597	1.52078	0.82348	1.41966	0.694716	0.65276	0.86928	0.652248	1.2566	1.27009	1.17339	1.40578
	ADP	0.925651	0.887246	1.24854	0.985908	0.782621	1.17003	1.22916	1.16417	1.13006	0.835891	1.16892	0.970952
	ADP	0.908278	0.387963	0.470863	1.97393	0.462122	1.79684	0.695626	0.809304	1.35245	2.45944	3.34389	0.0368946
	folate	0.694009	0.942725	0.704239	1.09011	1.75057	0.818343	1.1254	0.88881	1.65976	1.46619	1.24744	0.981177
	GDP	1.07125	0.960618	1.04039	1.02212	1.02831	0.877315	0.925073	0.799787	1.10938	1.32581	0.672679	0.91569
	GDP	0.356724	0.969415	0.965557	1.60794	0.627054	1.47331	0.320602	6.69919	0.0874661	0.127876	0.172574	1.56924
	ATP	0.940956	0.952461	0.822701	1.11303	1.16574	1.00512	0.909601	1.02757	1.2091	0.642757	1.04847	0.844109
	GTP	0.93418	1.13023	1.08231	1.34125	0.538035	0.973998	0.748316	0.873474	0.770392	0.431978	1.02593	0.675279
	ADP-D-ribose	0.872228	0.916181	1.29078	1.05883	0.74344	1.11854	0.957423	0.877873	1.36392	2.93567	1.21597	0.893995
	Phosphoribosyl-AMP	0.766356	0.891913	1.47739	0.799747	0.93713	1.12747	1.30186	0.97715	1.53147	3.23321	1.15939	0.817308
	GSSG	0.939059	1.05796	1.02206	0.982791	0.932898	1.06523	0.990812	0.835271	1.68153	1.14765	2.17246	1.92829
	NAD	1.06265	0.987757	0.773362	1.09903	0.989029	1.08817	1.39724	1.34909	1.22104	0.956513	1.21006	1.15229
	NADP	1.03078	1.03205	1.1139	1.11445	0.820985	0.887827	1.08641	1.42478	1.35638	0.778073	1.18275	0.905796
	flavin adenine dinucleotide	1.00531	1.70963	0.725411	0.906594	0.641822	1.01123	1.16507	1.0216	1.26532	1.20219	1.34811	1.14822
	acetyl-CoA	0.758088	0.940088	0.680595	0.791732	1.35241	1.47709	0.964473	1.16857	0.060017	0.872861	0.259294	0.77139
	succinyl conenzyme A	0.632359	0.623864	2.34054	0.82716	0.930207	0.645873	0.585419	0.492082	1.08989	0.828207	1.3185	0.844069
	lactate	0.767371	0.933111	1.08043	1.07561	1.08952	1.05396	0.914109	0.926585	1.18444	1.0208	1.28126	1.24329
	acetoacetate	1.06446	0.715855	1.29537	0.955214	0.914336	1.05477	0.963521	0.705322	1.08426	0.85996	0.980966	1.11825
	fumarate	0.851437	1.00608	1.0348	1.05234	1.03291	1.02243	0.965814	1.00417	0.920992	1.04344	1.14013	1.14932
	succinate	1.38285	0.973084	0.511238	1.39746	0.894977	0.840393	1.02409	1.46159	1.85061	1.55627	2.08017	1.53128
	2-Ketohexanoic acid	0.757886	1.18341	0.665313	1.30374	1.15181	0.937837	1.07671	1.35954	1.25711	0.956825	0.750453	0.971519
	N-Acetyl-L-alanine	0.854339	0.961303	1.11577	1.06391	1.09103	0.913645	1.08902	1.05961	1.26869	1.19708	1.36238	1.24393
	oxaloacetate	0.63398	1.18068	0.586391	1.52717	1.00227	1.06951	1.05139	0.931252	1.32346	0.938511	1.38869	0.969548
	malate	0.946658	1.07651	0.989187	1.02523	0.922126	1.04029	1.00073	0.978746	0.695145	1.00333	1.14162	1.06986
	2-ketoglutarate	0.901777	0.921228	0.923724	1.06663	1.04288	1.14376	1.04368	0.963909	1.38294	0.99929	1.40211	1.12343
	Phenylpropiolic acid	0.869448	0.922165	1.01258	1.13694	1.02611	1.03276	1.06944	1.15964	1.42541	1.14691	1.43623	1.3422
	2-Hydroxy-2-methylbutanedioic acid	0.988025	1.12493	0.855875	0.790709	1.05386	1.1866	1.13653	1.02752	1.10575	1.00426	1.04209	0.979294
	2-hydroxyglutarate	0.952278	0.966066	1.02058	1.06194	0.960735	1.0384	1.05419	0.987006	1.19887	1.06937	1.24688	1.07878
	MVA	1.15288	0.924368	1.00022	1.09426	1.00331	0.824955	1.01653	1.15318	1.42032	0.987232	1.49539	1.16053
	xanthine	0.275115	1.00754	1.63798	1.21166	0.871181	0.996528	1.32916	0.772893	1.10032	1.53027	1.33377	1.20179
	orotate	0.7668	1.25339	1.10135	1.23828	0.907107	0.733075	0.521573	0.874466	1.2382	0.741814	1.22943	1.121
	dihydroorotate	1.52493	1.14416	1.54908	0.622259	0.451253	0.708314	1.51756	0.993084	1.27468	0.937343	0.94641	1.31577
	Indole-3-carboxylic acid	0.679337	0.712427	0.75047	1.45644	1.00409	1.39724	1.17597	0.632105	1.76365	1.38752	1.55358	1.30699
	Phenyllactic acid	0.707558	0.616933	1.3853	0.923264	1.15505	1.2119	1.26102	1.01971	1.77727	1.60563	1.4263	1.90837
	Dihydroxyacetone phosphate	1.14003	0.577597	1.00317	0.430155	1.0119	1.83714	1.22239	1.4391	2.77739	1.37734	0.705112	0.509701
	Glycerol 3-phosphate	0.820222	1.3251	1.71038	0.967177	0.593957	0.58316	0.386697	0.619084	0.559376	0.34385	0.75989	0.561002
	aconitate	1.06285	0.694655	0.991763	1.34762	0.845085	1.05803	2.28978	1.69347	2.62364	2.22245	2.37637	1.86785
	allantoate	0.538021	0.577361	1.26693	0.993103	1.5938	1.03079	1.00233	0.990679	1.2936	0.810064	1.31594	0.946503
	N-carbamoyl-L-aspartate	0.861477	1.41425	0.707752	1.18067	0.736764	1.09909	1.29858	1.00393	1.5	1.06389	1.63049	1.24502
	glucose	0.637257	0.867915	1.22009	1.06263	1.05068	1.16142	1.31549	1.24806	1.68394	1.62868	2.17036	1.82239
	myo-inositol	0.898424	1.06395	1.03469	1.17995	0.831955	0.991031	1.34152	1.34375	1.98346	1.24564	1.49634	1.6761
	hydroxyphenylpyruvate	1.15915	0.610328	1.1043	0.416633	1.13719	1.5724	1.3926	1.28424	1.72629	1.40525	1.77839	1.96919
	citrate/Isocitrate	0.740638	1.19577	0.840174	1.16348	0.75359	1.30635	1.54431	1.33987	3.71714	2.70524	4.07933	3.10834
	citrate/Isocitrate	0.725792	0.941729	1.09054	1.2142	0.908104	1.11964	1.59386	1.24553	3.73094	2.7871	4.17821	3.47312
	citrate/Isocitrate	0.849247	0.870888	1.05367	1.38101	0.733843	1.11134	1.55304	1.08746	4.06517	3.21468	4.67369	3.91635
	2-dehydro-D-gluconate	0.578066	0.961328	0.936789	1.07714	1.19824	1.24844	1.2012	1.19367	1.32726	0.894136	1.8725	1.14349
	D-gluconate	0.471685	1.0493	1.1667	1.36243	1.14614	0.80374	1.36383	0.936114	1.22994	1.39911	1.26803	0.48054
	D-erythrose-4-phosphate	1.06905	0.944561	1.04898	1.23625	0.948541	0.752624	0.76011	1.13993	1.42333	0.734739	1.28633	0.736965
	D-erythrose-4-phosphate	1.30997	0.915649	1.07854	1.21196	0.53927	0.944612	0.456226	1.28809	1.26206	0.642646	1.14283	1.3364
	pantothenate	0.86911	0.984478	1.03527	1.09327	1.05724	0.960643	0.996994	0.951667	0.930489	0.988429	0.993814	1.02772
	Ribose 5-phosphate	0.783508	1.00814	1.25427	0.968318	1.11858	0.86718	0.813192	1.25466	1.64595	1.09159	1.374	0.628516
	IPP	0.859744	0.716074	0.766576	1.19672	0.856335	1.60455	1.45961	1.29885	2.59165	1.61516	2.92199	2.24488
	hexose-phosphate	0.86158	0.999473	1.07151	1.28077	1.00505	0.781619	0.642181	1.23315	1.68082	0.760738	1.28406	0.892058
	fructose 6-phosphate	0.85298	0.888473	1.21163	1.37254	0.973013	0.701365	0.805331	1.20315	1.76907	1.09149	1.78848	1.35191
	octulose monophosphate	0.725653	0.886763	1.20719	1.06573	1.13525	0.979413	0.922669	1.00292	1.17421	1.45423	1.56592	1.06023
	Fructose 1,6-bisphosphate	2.00674	0.418702	2.69699	0.0987411	0.260051	0.518773	0.242231	2.38009	0.425817	0.793519	1.30857	3.03611
	sucrose	1.03691	0.556327	1.23301	0.859872	1.40977	0.904108	0.6841	0.685973	0.893935	0.767487	1.31984	1.07086
	cholesteryl sulfate	0.9391	0.965581	0.228479	1.38978	1.45917	1.01789	1.28554	1.54789	1.06909	0.524752	0.907296	1.72779
	CDP-choline	0.578973	0.807921	0.663462	1.98544	0.897639	1.06656	0.936409	1.84394	0.812012	1.59827	1.66233	1.11881
	UDP-D-glucose	0.833993	0.703286	0.684139	1.16554	0.947271	1.66577	0.6042	0.528177	1.31971	1.13699	1.88869	1.17426
	UDP-D-glucuronate	0.655637	0.938147	0.940105	1.02865	1.5045	0.932963	0.613031	0.825337	0.822601	0.82754	0.575668	1.01368
	UDP-N-acetyl-glucosamine	1.22644	0.676462	0.980636	0.84455	0.932029	1.33988	1.14321	1.2336	1.29462	1.28812	0.998803	1.67918
	N1-acetylspermidine	0.875416	1.03332	0.896017	1.1278	1.0469	1.02055	1.29701	1.42782	1.52233	1.72853	1.84886	1.72554
	Putrescine	1.33005	0.983622	1.02119	0.860734	1.12117	0.683253	1.05358	1.03168	1.66534	1.23507	1.687	0.654743
	Ornithine	0.939346	0.912786	1.10614	0.983737	1.0224	1.03559	1.14355	1.14989	1.48525	1.14719	1.6369	1.26689
	Spermidine	0.79818	0.958725	1.0785	1.08425	1.0789	1.00144	0.887416	0.628986	1.05956	1.39589	1.65517	1.1194
	N1-acetylspermidine	0.946463	1.03188	0.821318	1.07542	1.03949	1.08543	1.50211	1.46787	0.925412	1.74503	0.994456	1.81897
	N8-acetylspermidine	1.0249	1.05564	0.948129	1.01436	0.958487	0.998478	2.47657	2.1406	2.44865	2.26636	2.92615	2.0813
	Spermine	0.847563	0.890783	0.972757	1.02024	1.08508	1.18358	1.24819	1.24712	1.4499	1.6105	1.66278	1.77839
7e	siControl-Ac	siControl+Ac	siACSS2-Ac	siACSS2+Ac
	0.814656	2.36195	0.326082	0.192408
	0.807763	2.16289	0.249504	0.130952
	1.18241	2.42928	0.30048	0.392018
	1.19518	2.72643	0.197737	0.237824
7f	ACSS2 expression					SAT1 expression
	siControl-Ac	siControl+Ac	siACSS2-Ac	siACSS2+Ac		siControl-Ac	siControl+Ac	siACSS2-Ac	siACSS2+Ac
	0.956	1.68	0.484	0.557		0.971	1.644	1.032	1.243
	0.984	1.764	0.546	0.629		1.006	1.802	1.083	1.21
	1.033	1.779	0.514	0.623		1.008	1.704	1.026	1.115
	1.029	1.603	0.55	0.621		1.015	1.686	0.955	1.33
7g	ACSS2 expression					SAT1 expression
	siControl-Ac	siControl+Ac	siACSS2-Ac	siACSS2+Ac		siControl-Ac	siControl+Ac	siACSS2-Ac	siACSS2+Ac
	0.831	1.344	0.195	0.249		1.024	2.104	0.858	1.022
	1.194	1.494	0.18	0.275		0.978	2.045	0.816	1.277
	1.062	1.308	0.204	0.235		0.989	1.87	0.825	1.215
	0.949	1.378	0.205	0.258		1.011	2.091	0.815	1.139
7h	ACSS2 expression					SAT1 expression
	siControl-Ac	siControl+Ac	siACSS2-Ac	siACSS2+Ac		siControl-Ac	siControl+Ac	siACSS2-Ac	siACSS2+Ac
	1.11	1.707	0.438	0.385		0.92	1.809	0.976	1.143
	1.06	1.675	0.413	0.376		1.118	1.654	0.953	0.853
	0.959	1.421	0.314	0.436		0.912	1.745	0.951	1.225
	0.887	1.442	0.389	0.564		1.067	1.676	0.619	1.146
[truncated: 5,000 more columns]
