# Supplementary material for: Cancer-associated fibroblast-derived acetate promotes pancreatic cancer development by altering polyamine metabolism via the ACSS2–SP1–SAT1 axis
Source: Nat Cell Biol. 2024 Mar 1;26(4):613–27. doi: 10.1038/s41556-024-01372-4 (PMC11021164; doi:10.1038/s41556-024-01372-4)
Supplement: Supplementary file 28 — Statistical source data [file 41556_2024_1372_MOESM28_ESM.xlsx]

## Sheet: Singh_SourceData_EDFig9
9b	Primer 1				Primer 2
	IgG	SP1 -	SP1 +		IgG	SP1 -	SP1 +
	1.04	3.32	6.26		0.975369	2.06897	4.04926
	0.98	2.88	3.28		0.955665	2.73892	2.40394
	1.14	3.21	3.72		0.719212	1.57635	2.25616
	0.83	3.64	5.99		1.34975	2.21675	3.88177
9c	SP1					SAT1
	siCtrl-Ac	siCtrl+Ac	siSP1-Ac	siSP1+Ac		siCtrl-Ac	siCtrl+Ac	siSP1-Ac	siSP1+Ac
	1.02049	1.0333	0.197981	0.290884		0.867979	2.02138	0.462724	0.602704
	1.01031	1.05355	0.236436	0.276289		1.07245	2.27046	0.464101	1.14731
	0.966663	1.07447	0.244112	0.302916		1.0269	1.89344	0.557356	1.12968
	1.00231	1.1442	0.219831	0.279707		1.04745	2.26368	0.526023	1.29194
9d	SP1					SAT1
	siCtrl-Ac	siCtrl+Ac	siSP1-Ac	siSP1+Ac		siCtrl-Ac	siCtrl+Ac	siSP1-Ac	siSP1+Ac
	0.867	0.914	0.686	0.61		0.842488	1.7098	0.492554	0.563326
	1.025	1.23	0.701	0.634		1.07822	1.2201	0.799954	0.573598
	1.058	1.108	0.739	0.556		0.869801	1.80625	0.609983	0.503772
	1.064	1.068	0.764	0.604		1.20955	1.43389	0.934376	0.898297
9f	SP1					SAT1
	-	-	+			-	-	+
	0.974	5.287	4.883			0.932	4.714	6.263
	1.036	4.871	4.381			1.142	4.808	6.736
	0.964	4.778	3.551			0.934	4.014	6.495
	1.03	5.117	3.587			1.007	3.972	6.38
