# Supplementary material for: Cancer-associated fibroblast-derived acetate promotes pancreatic cancer development by altering polyamine metabolism via the ACSS2–SP1–SAT1 axis
Source: Nat Cell Biol. 2024 Mar 1;26(4):613–27. doi: 10.1038/s41556-024-01372-4 (PMC11021164; doi:10.1038/s41556-024-01372-4)
Supplement: Supplementary file 30 — Statistical source data [file 41556_2024_1372_MOESM30_ESM.xlsx]

## Sheet: Singh_SourceData_EDFig10
10a
S2-013	Acetate	Vehicle			MTA
	0	108.253	98.7294	93.0177	87.3901	98.0341	114.576
	5	197.888	227.807	205.034	90.3647	129.436	144.477
	10	291.212	264.541	278.048	110.644	97.7626	151.423
HPAF-II	Acetate	Vehicle			MTA
	0	113.618	93.824	92.5576	96.1348	95.9351	107.93
	5	126.686	128.476	136.015	97.2132	84.2153	95.5912
	10	140.795	162.059	131.787	99.0415	89.7535	99.6428
CFPAC-1	Acetate	Vehicle			MTA
	0	114.27	88.0176	97.7129	102.849	93.6203	103.531
	5	146.029	148.958	123.051	101.061	103.933	101.415
	10	218.668	184.527	172.974	86.2972	99.7552	103.926
T3M4	Acetate	Vehicle			MTA
	0	84.089	127.949	87.9619	95.2832	95.1812	109.536
	5	180.522	202.97	190.932	97.534	143.511	100.269
	10	246.738	279.385	237.329	110.58	151.52	109.018
10b
S2-013	Acetate	siScr			siSP1
	0	103.573	99.447	96.9805	97.3345	102.564	100.101
	5	190.985	169.099	197.795	100.893	110.137	102.764
	10	243.168	258.12	243.677	99.9574	122.012	99.0777
HPAF-II	Acetate	siScr			siSP1
	0	83.5887	96.5999	119.811	108.507	99.4898	92.0036
	5	192.613	171.05	158.383	144.414	90.1393	106.011
	10	261.856	213.298	231.166	151.037	177.29	134.767
CFPAC-1	Acetate	siScr			siSP1
	0	91.8567	99.6543	108.489	103.985	89.9316	106.084
	5	193.725	216.16	232.035	111.091	91.0837	111.719
	10	273.695	243.093	256.175	124.916	135.411	104.042
T3M4	Acetate	siScr			siSP1
	0	97.9121	105.675	96.4129	110.527	90.3721	99.1014
	5	137.712	139.582	145.637	91.4903	95.8401	97.4134
	10	169.707	175.947	181.488	94.573	100.419	105.666
10d	Veh-HPS	Veh+HPS	MTA-HPS	MTA+HPS
	0.34	0.66	0.28	0.31
	0.42	0.54	0.15	0.38
	0.35	0.5	0.18	0.3
	0.44	0.5	0.27	0.32
	0.37	0.79	0.26	0.34
	0.15	0.58	0.32	0.22
	0.34	0.66	0.1	0.35
	0.45	0.43	0.25	0.38
	0.24	0.53	0.24	0.31
	0.4	0.8		0.37
		0.51		0.29
10e	Veh-HPS	Veh+HPS	MTA-HPS	MTA+HPS
	209.036	376.629	82.5	98.049
	188.79	459.54	34.965	196.735
	167.936	382.905	78.84	133.65
	211.365	281.435	131.56	135.725
	108.275	478.464	139.552	173.604
	27.3375	284.97	125	112.71
	219.219	555.408	22.5	165
	199.892	217.08	117.236	242.55
	113.1	351	124.2	119.25
	142.128	501.12		182.7
		235.827		103.032
10g	Veh-HPS	Veh+HPS	MTA-HPS	MTA+HPS
	12.1535	33.5217	11.6236	16.2218
	11.5337	20.4611	7.41351	11.4684
	14.1615	33.4594	21.5569	14.7793
	13.5747	68.0804	13.4409	7.99289
	16.9892	39.661	21.8236	9.03704
	26.7347	39.3001	8.89488	6.39344
	10.7345	53.6585	21.3139	16.6667
	7.9288	36.9792	4.52196	10.5335
	32.5368	55.4113	26.7176	17.2043
10i	Days post implantation	Mouse-1	Mouse-2	Mouse-3	Mouse-4	Mouse-5	Mouse-6	Mouse-7	Mouse-8	Mouse-9	Mouse-1	Mouse-2	Mouse-3	Mouse-4	Mouse-5	Mouse-6	Mouse-7	Mouse-8	Mouse-9	Mouse-10
	26	73.008	154.213	89.888	113.132	134.946	66.25	75.843	73.008	87.725	45.3005	95.8455	118.354	75.843	97.556	75.843	71.656	116.058	147.456	86.022
	33	119.072	418.19	250.312	301.158	255.528	145.408	70.227	124.93	161.604	78.416	131.072	183.996	143.65	141.312	183.996	306.936	185.679	191.808	189.037
	40	178.537	751.581	393.576	608.634	646.07	405.769	159.528	222.188	262.808	222.188	139.264	289.338	252.761	235.468	219.375	432.964	321.048	255.881	328.738
	47	199.119	1428.77	689.976	1360.75	896.724	491.863	164.255	403.082	644.962	219.375	262.122	371.712	370.881	548.856	247.5	497.664	442.225	345.744	405.769
	54	293.327	1960.41	1176.32	1717.92	1117.19	842.402	325.424	663.062	989.786	246.402	419.476	485.002	457.056	702.297	358.706	758.912	637.562	523.418	518.616
	61	732.736		1755.68	2047.76	1782.74	1322.46	664.848	1236.99	1882.98	346.8	551.412	610.018	625.931	976.562	463.89	970.029	960.756	563.558	572.22
	68										452.824	670.68	818.748	756.25	1482.05	571.256	1236.99	1130.14	648.96	676.512
	75										548.856	772.524	960.756	881.368	1861.02	625.931	1585.98	1355.72	841	777.728
10j	Days post implantation	Mouse-1	Mouse-2	Mouse-3	Mouse-4	Mouse-5	Mouse-6	Mouse-7	Mouse-8	Mouse-9	Mouse-1	Mouse-2	Mouse-3	Mouse-4	Mouse-5	Mouse-6	Mouse-7	Mouse-8	Mouse-9	Mouse-10
	26	23.3	20.4	17.9	22.2	20.8	23.5	22.5	21.6	22.7	22.7	17.4	21	23.1	23.8	24.8	22.9	25.2	22.9	23.5
	33	23.6	20.9	20.9	23.6	21.7	24.6	22.6	21.5	22.3	22	17.7	17.4	22.4	22	21.8	18.4	23.2	22.8	23.1
	40	24.6	24.9	24.5	22.9	21.2	21.2	22.9	18.8	23.7	20.5	16.8	17.2	22.5	23	21.2	18.1	24.5	22.3	22.7
	47	25.7	23.9	25.2	22.8	20.5	21.5	23.2	22.2	22.8	21	16.9	22.5	22.4	23.1	21	19.7	23.1	23	23.5
	54	24.6	23.8	24.8	22.4	20.5	21	23.6	21.7	21.8	20.8	18	21.7	22.2	23	20.9	19.8	23.6	23	23.1
	61	24.2	23.8	24.2	22.1	20.3	20.8	23.7	21.5	20.8	20.7	18.1	21.3	21.8	22.8	21.3	19.7	23.4	23.1	22.8
	68										20.9	18.8	21.4	21.7	22.5	21.5	19.4	23.1	23.5	23
